# Supplementary material for: ROCK inhibitors upregulate the neuroprotective Parkin-mediated mitophagy pathway
Source: Nat Commun. 2020 Jan 3;11:88. doi: 10.1038/s41467-019-13781-3 (PMC6941965; doi:10.1038/s41467-019-13781-3)
Supplement: Supplementary file 3 — Supplementary Data 1 [file 41467_2019_13781_MOESM3_ESM.csv]

plate	row	column	compound	avg zscore	average % of cells with mitochondrial Parkin
Prestwick 4	E	20	Mesalamine	1.272084727	63.03571184
Prestwick 4	E	22	alpha-Santonin	1.212003259	80.10222331
KinInh 2	G	21	BGT-226, NVP-BGT-226, NVP-BGT226	1.18646549	69.55643378
Prestwick 1	H	20	Methylprednisolone, 6-alpha	1.173809366	56.43136786
KinInh 1	I	5	Staurosporine	1.132008741	71.81872211
KinInh 2	K	17	IRAK4 Inhibitor	1.110753363	72.09905691
Prestwick 1	E	22	Acenocoumarol	1.07741222	70.62169671
KinInh 2	O	4	BIX-RSK2 Inhibitor	1.049815863	64.15441297
KinInh 2	A	16	Y-39983, RKI-983, SNJ-1656	1.046931032	78.59145816
KinInh 2	G	14	AZD-5363, AZD5363	1.026285168	24.42208904
KinInh 2	I	8	GSK-2118436B, GSK2118436B, Dabrafenib mesylate	1.023150904	63.13765182
Prestwick 1	C	21	Minoxidil	1.01808903	76.03374829
Prestwick 4	K	5	Trapidil	0.998503551	68.4615149
Prestwick 4	A	10	Prednicarbate	0.998385188	62.43700042
Prestwick 4	E	21	Betulin	0.997104113	31.42902272
KinInh 2	C	13	AS-703026, MSC1936369B	0.985698677	73.4221809
KinInh 2	A	22	Y-27632	0.98455628	79.26458864
KinInh 2	C	22	KW 2449, KW-2449	0.977745181	61.65746266
KinInh 2	G	16	BMS-582664, Brivanib alaninate	0.975128937	68.75300806
KinInh 2	E	7	PKC theta inhibitor	0.966260726	72.33769739
KinInh 2	G	4	TG100-115, TG-100-115, TG-100115	0.964911155	72.48941323
Prestwick 4	I	21	Talampicillin hydrochloride	0.961872455	80.48330636
KinInh 2	C	3	NIK Kinase Inhibitor	0.961210071	64.42678525
KinInh 2	A	10	SJN 2511	0.95578766	61.07749508
KinInh 1	N	21	IMD 0354	0.953459224	71.91185684
KinInh 2	O	9	AZD-4547	0.943936967	89.06516997
KinInh 2	G	10	AT7867, AT-7867	0.943171548	63.28941248
KinInh 2	G	9	OSI-906, Linsitinib	0.941256669	80.50230014
KinInh 2	E	16	LY2228820, LY-2228820	0.932835271	87.26530519
Prestwick 1	J	4	Fludrocortisone acetate	0.927345779	86.33135216
KinInh 2	A	14	BMS 777607, BMS-777607	0.922899821	79.25413014
Prestwick 4	G	3	Gliquidone	0.909831529	71.97606242
KinInh 2	G	13	PLX-4032, Vemurafenib, Zelboraf	0.909634047	62.68468517
Prestwick 1	I	22	Dexamethasone acetate	0.907346969	74.99482144
KinInh 2	G	11	INCB018424, Ruxolitinib	0.892684391	27.83255108
Prestwick 3	A	7	Flunisolide	0.890515299	71.44825215
KinInh 2	C	6	A 769662, A-769662	0.883445245	27.16077401
KinInh 2	A	5	IC86621, IC-86621	0.879275623	76.98316169
Prestwick 3	C	21	Avermectin B1	0.874916766	74.74677599
KinInh 2	M	4	OICR0000666A01	0.87400708	26.38544252
KinInh 1	A	9	BX 795	0.873181445	56.99704431
KinInh 2	I	18	GSK PERK Inhibitor	0.871342373	92.16846595
Prestwick 1	B	3	Isoniazid	0.86750433	55.35181288
Prestwick 4	I	16	2-Chloropyrazine	0.865005508	58.6088681
KinInh 2	M	13	AZD8330, AZD-8330, ARRY-424704, ARRY-704	0.864789806	82.91663687
KinInh 2	A	6	GLPG-0259, Compound A	0.864665933	58.49939989
Prestwick 1	A	6	Cotinine (-)	0.864465284	62.72520294
Prestwick 3	F	21	Ethaverine hydrochloride	0.846628666	9.042869269
Prestwick 1	B	4	Mexiletine hydrochloride	0.838458433	67.20562016
Prestwick 4	C	3	Remoxipride Hydrochloride	0.835131012	68.87622202
Prestwick 4	I	20	(S)-(-)-Cycloserine	0.833868916	71.92269748
Prestwick 3	A	18	Sulfadimethoxine	0.832241147	65.6769792
Prestwick 1	D	19	Phenformin hydrochloride	0.832089813	83.51301903
Prestwick 4	A	12	Sertaconazole nitrate	0.830350572	71.06352913
Prestwick 4	K	6	(-)-Adenosine 3',5'-cyclic monophosphate	0.828386348	79.13995111
Prestwick 3	A	11	Flurandrenolide	0.827334308	69.16481946
Prestwick 4	M	6	Loracarbef	0.826096317	66.79432584
Prestwick 1	I	10	Hesperetin	0.825922379	74.319058
KinInh 2	E	9	ILK inhibitor	0.825723206	78.96300932
Prestwick 4	G	20	Chlorambucil	0.822753977	77.86512141
Prestwick 4	E	18	Thiethylperazine malate	0.822672476	72.92107904
Prestwick 1	B	10	Glutethimide, para-amino	0.820577894	70.67936491
Prestwick 2	B	11	Cefaclor	0.818216537	47.38334196
KinInh 1	D	22	PD-0332991, PD-332991	0.816548769	66.44413248
KinInh 1	A	17	GSK269962A	0.81489875	76.9679142
Prestwick 4	A	19	3-Acetamidocoumarin	0.813146117	69.26553134
Prestwick 3	H	18	Nimodipine	0.810936853	60.21457987
KinInh 1	B	13	NU 2058	0.809163899	72.62467606
Prestwick 3	H	21	Ethopropazine hydrochloride	0.808656115	67.91644286
Prestwick 1	B	11	Ethosuximide	0.806591592	81.0545424
Prestwick 2	B	19	Ceftazidime pentahydrate	0.8059115	67.96473339
KinInh 1	A	4	N-(4-Pyridyl)-N?-(2,4,6-trichlorophenyl)urea	0.804300286	62.16246412
Prestwick 3	G	5	(d,l)-Tetrahydroberberine	0.802685887	75.74317739
Prestwick 4	K	3	Flucloxacillin sodium	0.801469426	56.76426761
Prestwick 1	B	21	Phenelzine sulfate	0.800938796	73.73887448
KinInh 2	G	3	Quinalizarin	0.796564115	19.09431657
Prestwick 1	B	20	Bupropion hydrochloride	0.79563175	74.2764297
Prestwick 3	H	4	(+)-Isoproterenol (+)-bitartrate salt	0.790772508	80.01296544
Prestwick 3	D	15	Catechin-(+,-) hydrate	0.788711557	22.59021616
Prestwick 3	B	11	Piromidic acid	0.786480711	74.08880039
Prestwick 4	I	3	Alfadolone acetate	0.785943991	73.26479015
Prestwick 4	C	16	Oxprenolol hydrochloride	0.784194522	1.656899871
Prestwick 2	F	22	Yohimbinic acid monohydrate	0.783616896	78.72935452
Prestwick 1	F	18	Vinpocetine	0.78136971	78.3424176
Prestwick 1	B	8	Bufexamac	0.780219023	74.52961405
Prestwick 1	B	15	Riluzole hydrochloride	0.77839016	77.72493884
KinInh 2	K	15	BIX 02189, BIX-02189	0.777034874	84.17524897
KinInh 2	K	16	GW 788388, GW-788388	0.775593525	69.74825175
Prestwick 2	N	4	Methoxy-6-harmalan	0.774512572	76.54771794
Prestwick 1	F	20	Clomipramine hydrochloride	0.773361198	33.65969968
Prestwick 3	B	7	Pyrithyldione	0.773039828	73.113707
Prestwick 4	A	17	Decamethonium bromide	0.772542557	72.85728102
Prestwick 2	B	14	Eserine sulfate, physostigmine sulfate	0.772064236	70.95401574
Prestwick 4	M	4	Netilmicin sulfate	0.771743636	10.5714637
Prestwick 4	C	15	Zardaverine	0.770209208	66.27304446
Prestwick 1	D	22	Praziquantel	0.768200641	42.05080634
Prestwick 2	B	16	Aconitine	0.767965941	77.70225764
Prestwick 3	D	6	Esculin Hydrate	0.766043496	51.78941312
Prestwick 2	B	5	Cefotiam hydrochloride	0.763322678	63.5317571
KinInh 1	M	21	GTP 14564	0.761946176	51.17514117
KinInh 1	A	6	2-(p-Hydroxyanilino)-4-(p-chlorophenyl) thiazole, HCl	0.761340281	46.44290124
Prestwick 2	B	7	Azathymine, 6	0.760457861	66.35282888
Prestwick 1	L	3	Piroxicam	0.751257991	75.05594925
Prestwick 3	B	4	Niacin	0.750827824	72.05925512
KinInh 1	E	3	NH125	0.747777165	72.78729281
Prestwick 4	G	15	Fluticasone propionate	0.742991673	67.66748483
Prestwick 4	E	8	Naftifine hydrochloride	0.742827733	68.21338825
Prestwick 2	B	4	Tubocurarine chloride pentahydrate (+)	0.742819977	76.62577918
Prestwick 4	G	21	Lymecycline	0.74153194	70.6563243
Prestwick 2	B	6	Dihydroergocristine mesylate	0.741081114	51.75189394
KinInh 1	E	20	Rottlerin	0.740850775	56.61124221
KinInh 1	N	3	Purvalanol B, NG 95	0.738781197	71.80256733
KinInh 2	K	18	TC-DAPK 6	0.737893081	70.94145955
Prestwick 1	A	7	Acetazolamide	0.737428646	77.295453
KinInh 2	I	20	NQDI-1	0.736365578	67.75573603
KinInh 2	K	6	OICR0000857A	0.735504489	74.16037546
KinInh 2	A	11	Cyclapolin 9	0.733638305	69.90931253
Prestwick 3	E	5	Gelsemine	0.732253751	70.90573102
KinInh 1	L	7	Arcyriaflavin A	0.731055831	69.81812169
KinInh 2	I	21	S-99	0.729462203	60.37997602
Prestwick 4	I	5	Alfaxalone	0.7272962	77.24170801
Prestwick 1	A	21	Sulfaguanidine	0.726152651	40.49396246
Prestwick 3	G	20	Methacholine chloride	0.725595794	68.74808613
Prestwick 1	B	19	Hydralazine hydrochloride	0.725227728	44.49747676
Prestwick 4	A	16	Piretanide	0.724039911	53.39794654
Prestwick 1	H	12	Fenofibrate	0.723571792	72.68784548
Prestwick 1	A	14	Acyclovir	0.723322738	30.13038549
Prestwick 1	A	4	Metronidazole	0.722773318	79.6123894
Prestwick 3	F	20	Nabumetone	0.720272368	31.5895771
KinInh 2	G	7	Pp242	0.7178189	76.36753066
KinInh 2	A	17	CX-4945	0.712373264	78.35380848
Prestwick 1	F	16	Clotrimazole	0.708699952	73.14697916
Prestwick 1	A	5	Allantoin	0.705634908	83.27467924
KinInh 2	M	17	Tipifarnib, NSC-702818, R-115777, Zarnestra, IND 58359	0.704677502	69.36597869
KinInh 2	O	3	WYE-354	0.703445484	62.04863049
KinInh 1	J	5	Tyrphostin B44, (-) enantiomer	0.701781172	87.97737456
Prestwick 2	D	22	Trimethylcolchicinic acid	0.699605281	72.66087762
KinInh 1	M	19	BIBX 1382 dihydrochloride	0.697874756	17.81110797
KinInh 2	C	20	NVP-ADW742, ADW-742, ADW, GSK-552602-A, NVP-ADW-742	0.696414348	70.63998554
Prestwick 3	C	6	Streptozotocin	0.692324695	73.19840976
Prestwick 3	G	22	Pipenzolate bromide	0.691665854	68.17907608
Prestwick 4	O	12	Ronidazole	0.689127595	66.23033578
Prestwick 3	C	4	Sulfaquinoxaline sodium salt	0.688152491	55.14188284
KinInh 1	A	8	2-Dimethylamino-4,5,6,7-tetrabromo-1H-benzimidazole	0.688012235	75.89424423
Prestwick 1	A	10	Moroxidine hydrochloride	0.687484809	94.70579021
Prestwick 4	E	5	Rilmenidine hemifumarate	0.684360967	3.022612818
Prestwick 1	B	7	Chlorzoxazone	0.683446195	8.360598273
KinInh 2	C	14	KRN 633, KRN-633	0.681716547	14.27966102
Prestwick 2	I	21	Benzbromarone	0.680781364	18.69080259
Prestwick 4	O	3	Halofantrine hydrochloride	0.679961579	18.75992985
Prestwick 4	K	13	Moxonidine	0.679780751	76.36538679
Prestwick 4	K	20	Nialamide	0.679037458	71.48164048
Prestwick 1	E	4	Apomorphine hydrochloride hemihydrate	0.67670048	58.3645482
Prestwick 4	K	9	Etofenamate	0.676195633	71.24332453
Prestwick 3	C	10	Flumethasone	0.674176751	74.80119537
Prestwick 1	C	3	Meticrane	0.670523456	75.9717366
KinInh 1	A	7	NU6102	0.668858201	3.431697613
Prestwick 3	O	17	Fluorometholone	0.668443963	93.70471184
Prestwick 1	A	11	Atracurium besylate	0.667516005	56.77793294
Prestwick 4	M	10	Natamycin	0.665746967	70.36410686
Prestwick 4	I	9	Meptazinol hydrochloride	0.664420436	70.80450593
Prestwick 1	C	4	Khellin	0.663526005	77.85651242
Prestwick 3	F	22	Nisoxetine hydrochloride	0.66333962	71.85862177
KinInh 2	G	18	S6K-18	0.66304046	58.88887083
Prestwick 3	L	4	Propofol	0.662251908	31.57142857
Prestwick 3	A	12	Deferoxamine mesylate	0.661587634	70.51536086
KinInh 1	P	16	Lim2 Kinase Inhibitor	0.661533506	67.28110599
Prestwick 4	A	11	Gibberellic acid	0.660939752	70.57431235
Prestwick 2	P	7	Pentamidine isethionate	0.660844817	79.61464866
Prestwick 1	H	15	Metaraminol bitartrate	0.660664948	65.52475897
Prestwick 3	B	9	Spectinomycin dihydrochloride	0.659932851	80.56917263
Prestwick 3	L	22	Esculetin	0.659792296	85.06103757
Prestwick 2	G	20	Carbimazole	0.659320617	58.89132462
Prestwick 1	C	5	Benzonatate	0.658050262	12.19857694
Prestwick 3	B	19	Dichlorphenamide	0.657757799	74.77300823
KinInh 1	B	3	Imatinib (free base), Gleevec, Glivec, CGP-57148B, STI-571	0.657685587	15.1061126
KinInh 2	G	19	GSK-1120212	0.657667128	75.70450636
KinInh 2	A	21	BIRB 796, Doramapimod	0.655662637	65.18384558
Prestwick 2	D	4	Tetraca?�ne hydrochloride	0.655424793	75.13362904
Prestwick 2	H	22	Boldine	0.655004192	69.22347154
Prestwick 4	K	21	Rimexolone	0.654817178	78.74038333
Prestwick 2	C	4	Androsterone	0.653994739	21.5958222
Prestwick 2	A	7	Chlorpropamide	0.651795509	42.23868059
Prestwick 2	K	21	Clebopride maleate	0.651169133	65.8756692
Prestwick 2	L	4	Harmalol hydrochloride dihydrate	0.65089068	59.4401125
Prestwick 2	A	18	Butoconazole nitrate	0.650764966	93.69653657
Prestwick 4	K	18	Kaempferol	0.650647339	95.77865787
Prestwick 1	B	14	Pinacidil	0.649902433	13.18742986
Prestwick 3	B	6	Bemegride	0.649421667	82.64928645
Prestwick 1	B	5	Pentylenetetrazole	0.647471317	64.71104612
KinInh 2	A	3	MAZ51, MAZ-51	0.646614675	27.00827078
Prestwick 2	I	3	Bambuterol hydrochloride	0.646356779	40.62353065
Prestwick 1	I	21	Lidoca?�ne hydrochloride	0.644641282	60.49782177
KinInh 1	A	3	2-Thio(3-iodobenzyl)-5-(1-pyridyl)-[1,3,4]-oxadiazole	0.644379005	91.72174442
Prestwick 1	F	5	Levamisole hydrochloride	0.644281133	73.10648371
Prestwick 1	H	22	Quinidine hydrochloride monohydrate	0.642477582	65.54874371
Prestwick 1	K	4	Glipizide	0.642284051	71.7711904
Prestwick 2	E	3	Furosemide	0.641049564	76.11312925
Prestwick 1	C	6	Zimelidine dihydrochloride monohydrate	0.634846153	73.53182605
Prestwick 2	A	22	Amphotericin B	0.631920727	77.58047561
Prestwick 2	F	20	Bicuculline (+)	0.629315798	67.78802403
Prestwick 1	N	8	Telenzepine dihydrochloride	0.628783642	3.269446397
Prestwick 2	A	11	Ascorbic acid	0.627585566	68.06677329
Prestwick 1	B	18	Clonidine hydrochloride	0.625516845	61.4239226
Prestwick 4	C	4	Moricizine hydrochloride	0.623466907	77.34374588
Prestwick 3	I	11	Nitrarine dihydrochloride	0.623241707	70.46194242
Prestwick 4	E	12	Milrinone	0.623232528	54.97644469
Prestwick 1	G	20	Picotamide monohydrate	0.621629533	67.89941715
Prestwick 1	K	20	Cefotaxime sodium salt	0.621314239	65.88908109
Prestwick 4	C	13	Tracazolate hydrochloride	0.620901245	73.2103654
KinInh 1	D	21	OSU-03012 hydrochloride	0.62080366	72.23525827
KinInh 2	K	21	PF 4708671, PF-4708671	0.620382562	73.897016
Prestwick 1	L	20	Mifepristone	0.62013988	67.79336896
KinInh 1	J	19	CGK 733	0.6193215	77.35129737
Prestwick 2	K	13	Clofazimine	0.619297582	64.39273539
Prestwick 2	A	20	Amiodarone hydrochloride	0.618316663	76.17580681
Prestwick 2	L	20	Diflorasone Diacetate	0.61700085	77.4912359
Prestwick 3	B	21	Sulconazole nitrate	0.616499987	53.61366757
Prestwick 2	B	3	Serotonin hydrochloride	0.615273852	51.6413884
Prestwick 2	K	6	Lactobionic acid	0.612167873	65.7294538
Prestwick 1	E	20	Dizocilpine maleate	0.610539367	67.48273685
KinInh 2	C	18	OSI-930	0.610478964	66.7593508
Prestwick 4	E	4	Phensuximide	0.610406647	65.73930569
Prestwick 3	H	11	Tetrahydroxy-1,4-quinone monohydrate	0.609539982	75.1842192
Prestwick 3	D	19	Moxalactam disodium salt	0.608226425	73.47042202
KinInh 1	P	8	SR3677	0.607844527	13.76783428
KinInh 1	D	7	Sunitinib Malate, Sutent, SU-11248, PHA-290940AD	0.607071616	60.14156983
Prestwick 3	B	17	Furazolidone	0.606054762	75.42819916
Prestwick 1	D	4	Chlorothiazide	0.605810179	73.14901134
Prestwick 1	I	16	Isoconazole	0.605034107	69.74196669
KinInh 2	K	22	PTK6 Inhibitor CompoundB	0.604520933	54.0469278
KinInh 2	E	4	SB-525334	0.604126486	74.34105527
Prestwick 1	G	5	Epirizole	0.603963929	72.96364822
Prestwick 2	E	12	Chicago sky blue 6B	0.602382032	81.45128583
KinInh 1	O	16	Tyrphostin AG 1478	0.602090352	73.1754562
Prestwick 4	A	3	Denatonium benzoate	0.600943531	72.86399123
Prestwick 1	C	15	Levodopa	0.600519808	78.20902994
KinInh 2	I	16	AZ TAK1 Inhibitor	0.599964091	99.61089494
Prestwick 3	E	6	Sulfamethizole	0.599513306	41.5426838
KinInh 1	B	18	Cediranib, AZD-2171, Recentin	0.598685672	49.26758796
KinInh 1	G	9	Lestaurtinib	0.597874203	10.08328568
Prestwick 4	K	11	Ethamsylate	0.59586793	55.65712271
Prestwick 3	O	5	Benzocaine	0.595535228	58.84568357
Prestwick 3	A	16	Ergocryptine-alpha	0.595414712	41.53317
Prestwick 3	C	19	6-Furfurylaminopurine	0.594303475	87.34389338
Prestwick 2	A	10	Tocopherol (R,S)	0.593743255	77.11865221
Prestwick 4	A	14	Repaglinide	0.593144782	43.95013792
KinInh 1	O	17	SB 415286	0.591628196	65.88143575
Prestwick 1	F	6	Triprolidine hydrochloride	0.590614379	73.61120066
Prestwick 3	C	11	Halcinonide	0.590020039	87.04879603
Prestwick 4	O	9	Pancuronium bromide	0.588922853	72.49162657
Prestwick 3	B	5	Methazolamide	0.5886996	73.74667491
Prestwick 1	E	5	Panthenol (D)	0.588148163	59.04315758
Prestwick 4	C	20	Propoxycaine hydrochloride	0.58569141	73.83759032
Prestwick 2	A	9	Phenylpropanolamine hydrochloride	0.585117686	89.7879055
KinInh 1	O	9	PQ401	0.580865559	96.2955525
Prestwick 1	B	12	Dropropizine (R,S)	0.580327668	32.03950699
KinInh 1	P	10	TAK-715	0.579492075	93.28810074
Prestwick 3	P	14	Megestrol acetate	0.579088032	76.67692949
Prestwick 3	A	6	Isopyrin hydrochloride	0.578560745	56.66069091
Prestwick 2	C	10	Apigenin	0.575806309	26.79680351
Prestwick 3	A	14	Mephentermine hemisulfate	0.575284727	44.38972601
Prestwick 4	C	11	Naftopidil dihydrochloride	0.574983008	65.12715096
Prestwick 2	L	3	Pirenperone	0.57300028	50.48398798
Prestwick 2	A	12	Pepstatin A	0.571821368	94.35231426
Prestwick 1	A	13	Isoflupredone acetate	0.571680575	75.80044054
KinInh 1	A	14	TPL2	0.569650507	16.51369464
Prestwick 1	A	3	Azaguanine-8	0.568100031	77.63066477
Prestwick 1	J	5	Tiratricol, 3,3',5-triiodothyroacetic acid	0.567977503	75.29286823
Prestwick 1	F	4	Ethisterone	0.563744179	57.55162761
KinInh 1	P	17	SU 16f	0.563643562	71.92292906
KinInh 1	B	5	RDEA-119, AR-119	0.563213964	83.23988624
Prestwick 2	C	15	Procainamide hydrochloride	0.560846753	62.40814583
KinInh 1	K	9	PD173074	0.559033146	65.64305108
KinInh 1	I	3	Erlotinib HCl	0.556234933	61.02719934
Prestwick 3	J	22	Protriptyline hydrochloride	0.555681563	66.2883674
KinInh 1	B	10	C-1	0.554240358	67.64680066
Prestwick 3	K	5	Tadjakonine	0.553950731	71.0719842
Prestwick 3	E	20	Isoetharine mesylate salt	0.550494143	74.42133086
Prestwick 3	D	3	Bergenin monohydrate	0.549770271	78.76610948
Prestwick 3	O	12	Isocarboxazid	0.549454384	68.71323433
Prestwick 1	G	22	Triamcinolone	0.548862827	74.70601356
Prestwick 4	K	12	Cyclopentolate hydrochloride	0.548554457	58.97342877
KinInh 1	F	4	Brivanib, BMS-540215	0.547935379	78.62043325
Prestwick 2	I	20	Pilocarpine nitrate	0.546200888	62.52754837
Prestwick 1	B	6	Flavoxate hydrochloride	0.545964734	66.46416402
Prestwick 4	I	18	(+,-)-Synephrine	0.545925809	62.93755229
Prestwick 2	C	19	Guanfacine hydrochloride	0.544216083	71.73763671
Prestwick 4	K	17	Alprostadil	0.539733009	77.22953206
Prestwick 2	B	20	Dihydroergotoxine mesylate	0.539292527	69.70091351
Prestwick 1	J	16	Oxybutynin chloride	0.537455741	92.35205598
Prestwick 3	H	5	Cefoxitin sodium salt	0.535680789	28.29529544
Prestwick 3	A	5	Epicatechin-(-)	0.535082798	76.8987119
KinInh 2	E	20	VX-745	0.534990646	83.52829162
Prestwick 4	C	21	Piribedil hydrochloride	0.534868778	70.19441736
Prestwick 3	F	18	Ethynodiol diacetate	0.534360693	83.35558582
Prestwick 3	I	21	Napelline	0.53405828	73.3167813
Prestwick 4	A	9	Methacycline hydrochloride	0.533693976	71.98814284
KinInh 2	M	19	CAL-101, GS-1101	0.533069897	34.09964366
KinInh 2	E	3	AB12134C3, PNK inhibitor	0.532751113	72.87374839
Prestwick 4	E	3	Nitrocaramiphen hydrochloride	0.532669591	55.91076977
Prestwick 2	F	4	Hydrastine hydrochloride	0.5325956	28.26990726
Prestwick 4	K	4	Spaglumic acid	0.532086003	62.53364527
KinInh 1	I	11	AR-A014418	0.531840592	74.72790447
Prestwick 3	C	12	Flecainide acetate	0.529776504	68.89686424
Prestwick 1	E	7	Sulfadiazine	0.528479627	65.64932838
Prestwick 2	C	3	Tremorine dihydrochloride	0.528128671	70.38958839
Prestwick 2	I	16	Hydrocortisone base	0.526056662	76.1545181
Prestwick 2	F	3	Vigabatrin	0.526044368	70.81102554
Prestwick 4	O	6	Procarbazine hydrochloride	0.525932698	76.88234834
KinInh 2	O	17	Rigel JAK Compound II, Prodrug of VI-53	0.525065281	72.13771813
KinInh 2	K	20	PTK6 CompoundA	0.524693403	71.19824244
Prestwick 1	E	3	Sulfaphenazole	0.523244942	74.71016562
Prestwick 2	C	17	N6-methyladenosine	0.523108287	61.63844104
Prestwick 2	B	21	Iobenguane sulfate	0.5224565	78.60335981
Prestwick 2	F	15	Quercetine dihydrate	0.521518869	78.55806906
KinInh 1	C	22	AZD6244	0.521096552	79.15874686
Prestwick 2	B	10	Syrosingopine	0.521014392	68.76426799
Prestwick 4	C	6	Iopanoic acid	0.520351829	56.76192446
Prestwick 3	F	15	Propantheline bromide	0.519352956	84.59581089
Prestwick 2	H	21	Sulfasalazine	0.519319916	78.74350717
Prestwick 4	A	21	Roxarsone	0.519121655	62.68031385
Prestwick 3	B	10	Meglumine	0.517347281	75.48021213
Prestwick 2	G	21	Droperidol	0.516647987	62.8956893
Prestwick 3	N	5	Raloxifene hydrochloride	0.514641898	69.76545481
Prestwick 2	C	9	Sulfisoxazole	0.514440223	63.67152437
Prestwick 4	E	7	Dimaprit dihydrochloride	0.513430707	70.12938237
Prestwick 4	G	13	Cefalonium	0.513286079	71.58039694
Prestwick 3	D	16	Pipemidic acid	0.510959013	73.40954558
KinInh 2	K	12	GSK 2334470, GSK-2334470	0.509849615	67.81388357
Prestwick 4	I	14	D-cycloserine	0.509524765	77.02228345
Prestwick 2	E	8	Carisoprodol	0.50873711	71.65367224
Prestwick 1	A	15	Amiloride hydrochloride dihydrate	0.507339797	78.45619462
Prestwick 1	J	20	Pyrilamine maleate	0.506685895	75.14993161
Prestwick 4	I	22	Homosalate	0.506463208	72.65577848
KinInh 2	C	5	Neratinib, HKI-272, CPD-820	0.506378173	79.4463379
Prestwick 2	C	5	Practolol	0.506070742	64.05333732
Prestwick 1	A	19	Hydrochlorothiazide	0.505684931	45.3502224
Prestwick 2	K	20	Menadione	0.50513795	66.74859901
KinInh 1	N	5	WHI-P 154	0.504474108	69.49522929
Prestwick 2	F	6	Lobelanidine hydrochloride	0.504417666	55.81667265
Prestwick 4	G	19	Proguanil hydrochloride	0.50408713	69.09548657
Prestwick 2	F	8	Papaverine hydrochloride	0.503433521	70.45074559
Prestwick 2	J	22	Harmaline hydrochloride dihydrate	0.50101632	85.19655392
Prestwick 4	I	7	Azapropazone	0.500009011	67.20608298
Prestwick 2	J	21	Trolox	0.499086431	52.38687105
Prestwick 3	C	3	Glimepiride	0.492747039	19.65143805
Prestwick 2	I	5	Betamethasone	0.489471474	80.00150092
Prestwick 1	A	8	Edrophonium chloride	0.488823678	73.93465909
Prestwick 2	J	3	Glycocholic acid	0.487391631	42.88878525
Prestwick 4	C	5	THIP Hydrochloride	0.482981612	69.47074434
Prestwick 1	A	20	Ursolic acid	0.48148868	76.70057695
Prestwick 1	H	10	Prednisolone	0.480516196	41.80228324
KinInh 2	O	10	LY-2157299	0.47909365	72.38785238
Prestwick 3	C	15	Benzamil hydrochloride	0.479080207	41.08241175
Prestwick 2	A	19	Tacrine hydrochloride hydrate	0.478971066	80.23668535
Prestwick 4	C	19	Ozagrel hydrochloride	0.477896389	68.87783402
Prestwick 4	A	15	6-Hydroxytropinone	0.475945456	60.62097107
Prestwick 1	C	12	Lynestrenol	0.473312083	71.54902552
Prestwick 4	E	10	Meprylcaine hydrochloride	0.472233132	61.4190636
Prestwick 1	J	6	Fenoterol hydrobromide	0.471766786	68.91026726
Prestwick 3	K	4	Alclometasone dipropionate	0.470035188	69.75650368
Prestwick 3	M	18	Hexylcaine hydrochloride	0.467230392	77.58889609
Prestwick 3	N	21	Luteolin	0.466346982	52.45696381
Prestwick 1	P	16	Guanethidine sulfate	0.464835271	61.29254878
Prestwick 4	O	4	Mecamylamine hydrochloride	0.463987956	65.92049202
KinInh 1	H	3	AG 490, TyrphostinAG 490	0.463381147	44.55174467
Prestwick 1	D	3	Tranexamic acid	0.463192236	76.31990335
Prestwick 2	A	5	Alfuzosin hydrochloride	0.462519916	66.09965302
Prestwick 1	C	9	Sulfacetamide sodic hydrate	0.457934745	52.039924
KinInh 1	O	19	SB 431542	0.457414288	68.35165541
Prestwick 1	C	8	Azacyclonol	0.457086868	77.13626498
KinInh 1	F	21	R 59-022	0.456489998	75.25268019
KinInh 2	K	14	TTP 22	0.455444368	47.165587
Prestwick 2	H	15	Nystatine	0.454913838	70.96479613
Prestwick 2	A	21	Bisoprolol fumarate	0.454812716	29.07306763
Prestwick 1	G	15	Pyrimethamine	0.454589168	65.82678679
Prestwick 1	C	19	Captopril	0.454046151	58.28098771
Prestwick 3	H	22	L(-)-vesamicol hydrochloride	0.453941183	59.52215723
Prestwick 3	J	4	Nizatidine	0.452885979	63.02472664
Prestwick 1	D	14	Isotretinoin	0.452713362	63.19922012
Prestwick 3	B	16	Oxybenzone	0.451465378	67.36932579
Prestwick 3	E	10	Flunixin meglumine	0.451424236	69.59414069
Prestwick 2	M	18	Neostigmine bromide	0.4513771	60.85587383
Prestwick 3	L	19	Fluvastatin sodium salt	0.450777615	62.0975408
Prestwick 2	H	20	Seneciphylline	0.446940972	77.5159636
KinInh 1	G	3	Fasudil HCl	0.446722426	68.05699735
KinInh 1	F	6	Janex-1, WHI-P131	0.446028715	64.96925774
Prestwick 1	D	21	Flutamide	0.445381576	72.61499055
Prestwick 2	P	8	Thiorphan	0.44527585	69.94116589
Prestwick 4	A	18	Piperacetazine	0.444708107	72.61791376
KinInh 2	C	7	EMD-1214063	0.444170953	62.48153417
Prestwick 3	D	14	N-Acetyl-L-leucine	0.443757858	67.62123005
Prestwick 3	C	8	Metoprolol-(+,-) (+)-tartrate salt	0.443679074	70.02015823
Prestwick 2	H	17	Budesonide	0.443289112	77.30926109
Prestwick 4	K	22	Vitamin K2	0.442935253	62.50097777
Prestwick 3	H	20	Bacitracin	0.441485018	60.9611795
Prestwick 2	E	20	Cholecalciferol	0.439196896	59.59619337
Prestwick 1	A	16	Diazoxide	0.439131188	78.81389843
Prestwick 1	L	4	Dantrolene sodium salt	0.438849029	76.92787039
Prestwick 4	G	11	Fluvoxamine maleate	0.437744983	62.14244342
Prestwick 4	M	3	Isradipine	0.43599555	54.67427533
Prestwick 3	D	13	Suprofen	0.43404155	67.32341667
Prestwick 1	C	14	Guanabenz acetate	0.433236477	63.10519599
Prestwick 1	H	14	Bumetanide	0.429470801	77.70225752
Prestwick 2	C	22	Calciferol	0.428431779	66.49042122
KinInh 1	E	9	Gefitinib	0.42723362	69.12192361
Prestwick 1	C	17	Idoxuridine	0.426940406	45.07992585
KinInh 1	D	4	GDC-0879, AR-00341677	0.426623904	74.50816717
Prestwick 4	M	14	Meropenem	0.425867618	58.75655899
Prestwick 3	H	15	Carbenoxolone disodium salt	0.424422166	34.49571523
Prestwick 1	K	3	Trichlorfon	0.423586315	66.49342855
Prestwick 1	B	9	Ornidazole	0.42305328	70.47996122
Prestwick 1	E	8	Cyproheptadine hydrochloride	0.422305134	63.92535322
Prestwick 4	I	17	Gabexate mesilate	0.421940651	69.44050334
KinInh 2	O	18	Apatinib mesylate, YN-968D1	0.421041219	62.59270172
KinInh 2	K	9	AZ 3146, AZ-3146	0.420832076	55.49790544
Prestwick 1	K	22	Tetracycline hydrochloride	0.420564669	62.81193079
Prestwick 4	C	10	Levopropoxyphene napsylate	0.420011076	80.35299823
KinInh 2	G	6	XL765, XL-765, SAR245409	0.419248013	34.49202178
Prestwick 2	K	3	Ketotifen fumarate	0.418114449	76.64780959
Prestwick 4	A	4	Etomidate	0.418090866	78.67612909
KinInh 1	G	14	H 89 dihydrochloride	0.416021411	79.35205099
Prestwick 2	A	4	Testosterone propionate	0.414617025	72.17481248
Prestwick 4	G	8	Bethanechol chloride	0.414240183	66.93203058
Prestwick 2	I	22	Dicloxacillin sodium salt	0.413672527	50.85984104
Prestwick 2	K	4	Kynurenine, 3-hydroxy (R,S)	0.41309091	88.58663211
Prestwick 3	A	4	Althiazide	0.412599865	62.46968204
KinInh 1	H	10	Akt-I-1,2	0.409262161	77.38571453
KinInh 1	B	6	HA 1100 hydrochloride, Hydroxyfasudil	0.409052029	68.41955765
Prestwick 2	G	22	Epiandrosterone	0.406588031	88.2240011
Prestwick 4	C	17	Memantine Hydrochloride	0.405511362	65.72752013
Prestwick 2	A	15	Cefoperazone dihydrate	0.40370172	69.38198982
Prestwick 2	L	5	Isoquinoline, 6,7-dimethoxy-1-methyl-1,2,3,4-tetrahydro, hydrochloride	0.403519726	8.866789236
KinInh 1	K	10	PHA 767491 hydrochloride	0.403124006	70.03418325
Prestwick 4	I	10	Leucomisine	0.400802354	76.26507859
Prestwick 4	G	4	Imidurea	0.399879325	76.10999123
KinInh 1	K	11	PS1145 dihydrochloride	0.399132745	53.80261873
Prestwick 1	D	20	Ethacrynic acid	0.399127443	73.88582683
Prestwick 3	J	20	Ketorolac tromethamine	0.396520553	73.25940876
Prestwick 1	F	9	Methocarbamol	0.394503241	67.16364717
Prestwick 4	G	5	Pizotifen malate	0.39447934	69.48220168
Prestwick 4	O	5	Articaine hydrochloride	0.394419101	79.64048739
Prestwick 1	E	21	Antipyrine, 4-hydroxy	0.39350196	70.59484318
KinInh 2	G	8	Indirubin, NSC-105327, Couroupitine B, Indigo red, Indigopurpurin	0.393024215	21.96593938
Prestwick 3	B	13	Trimipramine maleate salt	0.393007374	67.4150711
Prestwick 3	I	10	Furaltadone hydrochloride	0.392160536	72.93707087
KinInh 2	M	7	R406, R-406, NSC-742317	0.391786649	68.14685564
Prestwick 4	G	10	Cyproterone acetate	0.391482166	25.01378446
KinInh 2	O	14	Crenolanib, ARO-002, CP-868596	0.391112428	45.69219423
Prestwick 2	B	13	Colistin sulfate	0.389922443	66.9429282
Prestwick 1	C	18	Acetylsalicylsalicylic acid	0.38861784	75.51407186
Prestwick 3	E	13	(cis-) Nanophine	0.388196207	70.95501914
KinInh 1	G	13	Go 6976	0.38687943	78.20901592
KinInh 1	I	22	ZM 336372	0.384902222	77.74742927
Prestwick 4	A	6	Tridihexethyl chloride	0.384438765	56.96628201
KinInh 1	O	7	PI?��828	0.382291756	71.51723277
Prestwick 3	C	20	Levonordefrin	0.382183703	65.30822637
KinInh 1	C	10	NU7026	0.381807501	63.61611519
Prestwick 4	O	13	Alcuronium chloride	0.38090786	72.8679634
Prestwick 1	M	22	Dihydroergotamine tartrate	0.380741793	57.51316465
Prestwick 1	A	12	Baclofen (R,S)	0.380169773	65.29203813
Prestwick 4	C	14	Trifluridine	0.378834545	76.63900075
Prestwick 3	G	7	Deltaline	0.3781144	67.09582115
KinInh 1	N	16	RHO-15	0.377777592	63.93977168
Prestwick 2	D	5	Nitrofural	0.377654322	55.60921751
Prestwick 3	A	15	Myosmine	0.376462462	72.78235375
Prestwick 2	E	5	Methapyrilene hydrochloride	0.376249385	80.13822561
Prestwick 4	M	19	Risperidone	0.375841851	72.62743035
KinInh 1	O	11	SB 203580	0.375459429	79.74945408
Prestwick 1	B	17	Nitrofurantoin	0.375314044	74.09412029
Prestwick 3	C	18	Folinic acid calcium salt	0.374416305	58.60357572
Prestwick 2	F	5	Biperiden hydrochloride	0.374375077	76.81485775
KinInh 1	L	9	ML 9 hydrochloride	0.373945215	71.29271574
Prestwick 4	I	11	Apramycin	0.37302667	72.95803621
Prestwick 4	O	10	Saquinavir mesylate	0.371469422	67.4936444
KinInh 1	H	5	PD 158780	0.371352616	68.41680683
KinInh 1	J	20	CC-401	0.371022895	62.63665356
Prestwick 3	N	14	Altretamine	0.36871974	35.96797458
Prestwick 3	J	12	Thonzonium bromide	0.366989142	62.4957961
Prestwick 2	K	17	Bezafibrate	0.365564873	77.62557722
Prestwick 4	E	14	Methantheline bromide	0.365037837	70.94991671
Prestwick 2	A	6	Arecoline hydrobromide	0.364880097	40.87334652
Prestwick 1	L	18	Fipexide hydrochloride	0.364794376	40.66056313
Prestwick 4	O	19	Levocabastine hydrochloride	0.364343846	40.79260933
Prestwick 2	K	8	Lumicolchicine gamma	0.363380606	78.37009401
KinInh 1	G	8	D4476	0.361811087	73.32500169
Prestwick 1	P	14	Glibenclamide	0.361222386	75.0558318
KinInh 1	B	16	Pazopanib hydrochloride, GW-786034, Armala, Votrient	0.361120329	58.10552313
KinInh 1	J	22	CP-724714	0.360119121	44.08036281
Prestwick 4	C	8	Pivmecillinam hydrochloride	0.358452425	70.75000068
KinInh 2	I	10	CH5424802	0.356707548	57.53629941
Prestwick 3	F	3	Azlocillin sodium salt	0.356698668	75.03810219
Prestwick 3	P	8	(S)-(-)-Atenolol	0.356226639	68.30617668
Prestwick 2	A	13	Methyldopa (L,-)	0.355074418	66.89854061
Prestwick 3	F	4	Hymecromone	0.35385181	60.45529841
Prestwick 3	K	13	Ethotoin	0.353338421	6.623622714
Prestwick 3	I	5	beta- Belladonnine dichloroethylate	0.351365926	69.7995036
KinInh 1	P	11	TCS 359	0.351042077	73.6415373
Prestwick 2	C	11	Zaprinast	0.350177256	64.94549813
KinInh 2	A	19	Dianilinopyrimidine_01	0.349995584	68.87426287
Prestwick 1	P	12	Minocycline hydrochloride	0.349568999	51.28315341
Prestwick 4	C	22	Oxaprozin	0.348211942	42.18619509
Prestwick 2	F	9	Etifenin	0.348206047	72.66842549
Prestwick 1	P	15	Ofloxacin	0.34640853	68.75338455
Prestwick 3	F	12	Urapidil hydrochloride	0.346004827	66.61634766
KinInh 2	I	7	RO-5126766	0.345953758	41.95453425
Prestwick 2	K	16	Meclozine dihydrochloride	0.344948814	66.2681865
Prestwick 4	I	13	Epitiostanol	0.34461055	64.67207088
Prestwick 1	K	14	Astemizole	0.344406746	69.40503212
KinInh 1	C	3	NSC 625987	0.343852151	67.83832944
KinInh 2	O	19	TBK1 Inhibitor	0.343309916	59.49269099
KinInh 2	M	10	AMG458	0.34204224	76.64032067
Prestwick 1	F	7	Pargyline hydrochloride	0.341182381	66.88236591
KinInh 1	L	4	CYC-116	0.340979022	65.65044711
Prestwick 3	I	15	Karakoline	0.340440196	69.55332093
Prestwick 3	E	8	Medrysone	0.340383996	63.18096606
Prestwick 1	K	16	Clindamycin hydrochloride	0.338794854	63.82156812
Prestwick 1	A	17	Amprolium hydrochloride	0.33617894	70.10299134
Prestwick 1	E	17	Ethambutol dihydrochloride	0.335929151	70.10283936
Prestwick 2	B	9	Benperidol	0.33504996	74.72508482
KinInh 2	K	13	PI3-Kinase a Inhibitor 2	0.334102127	63.97923322
KinInh 1	F	16	LY 333531 mesylate, Ruboxistaurin	0.333219696	68.66084772
Prestwick 1	A	22	Pindolol	0.331553747	42.12240937
Prestwick 4	E	11	Beta-sistosterol	0.331211601	70.5722056
Prestwick 3	D	5	Cromolyn disodium salt	0.331159199	56.1605412
Prestwick 1	C	7	Hydroflumethiazide	0.330716804	62.90401683
Prestwick 2	A	8	Thyroxine (L)	0.329352733	75.57824565
Prestwick 1	D	6	Diphenidol hydrochloride	0.329292847	76.28965426
Prestwick 3	J	5	Trimeprazine tartrate	0.328789068	72.59641284
Prestwick 4	K	16	(-)-Isoproterenol hydrochloride	0.328411277	53.9782445
Prestwick 4	A	22	Quinethazone	0.328114647	67.27446326
Prestwick 3	D	12	Aminohippuric acid	0.327908495	61.63614904
Prestwick 3	A	17	Betonicine	0.327795616	41.14177737
Prestwick 2	J	6	Ajmaline	0.326949919	26.5026228
KinInh 1	C	18	Rho Kinase Inhibitor V	0.326419171	60.02554428
Prestwick 2	C	7	Zidovudine, AZT	0.324919773	75.13939265
Prestwick 2	C	16	Betulinic acid	0.324843881	64.09052983
KinInh 1	P	9	PD 198306	0.323093501	75.76493043
Prestwick 4	M	16	Ramipril	0.322003398	66.44636998
KinInh 1	G	17	PKC-412	0.321839316	52.55350718
KinInh 2	G	17	MK-8033	0.321220852	82.00275334
Prestwick 2	E	11	Clenbuterol hydrochloride	0.320049853	39.4861313
Prestwick 3	A	3	Sulmazole	0.31958802	69.22641529
Prestwick 2	L	22	Harmane hydrochloride	0.319537941	70.38086408
Prestwick 4	I	12	Dubinidine	0.319124411	40.85730619
Prestwick 2	C	20	Bisacodyl	0.314782759	64.81157859
Prestwick 1	F	15	Nalidixic acid sodium salt hydrate	0.314625883	48.95888512
Prestwick 2	O	8	Cefotetan	0.312884641	70.70265186
KinInh 1	H	15	Genistein	0.3121037	73.25158344
Prestwick 1	L	21	Indapamide	0.312082509	75.28925064
Prestwick 3	C	17	Suxibuzone	0.307241646	76.6895627
Prestwick 2	E	7	Desipramine hydrochloride	0.306804568	73.64179698
KinInh 2	E	6	CCT129202, CCT-129202	0.305090697	68.56643219
Prestwick 4	G	12	(R)-Propranolol hydrochloride	0.304719675	72.00962657
Prestwick 4	C	9	Pronethalol hydrochloride	0.304360884	67.82916576
Prestwick 4	M	15	Tocainide hydrochloride	0.302849131	76.08101909
Prestwick 1	G	17	Hexamethonium dibromide dihydrate	0.302772826	48.47288933
Prestwick 2	A	16	Adamantamine fumarate	0.302487623	83.60631499
Prestwick 3	A	20	Sulfanilamide	0.301498687	49.94422009
Prestwick 4	O	8	Viomycin sulfate	0.301074161	77.652498
Prestwick 2	A	3	Streptomycin sulfate	0.300931247	78.88400373
Prestwick 1	I	5	Moxisylyte hydrochoride	0.299076436	79.42824187
Prestwick 2	H	18	Xylazine	0.29632977	61.33353469
Prestwick 1	P	21	Proglumide	0.295065407	72.40583244
KinInh 1	E	14	CP-690550	0.294642483	66.89196858
KinInh 1	I	4	SL327	0.292803915	68.46240534
Prestwick 4	C	18	Ondansetron Hydrochloride	0.29185034	66.08700702
Prestwick 3	I	22	Isopropamide iodide	0.2914865	74.40490328
Prestwick 3	E	7	Solasodine	0.291251112	72.61537604
KinInh 1	N	22	SD-06	0.28952565	69.39690297
KinInh 2	O	6	BYL-719, NVP-BYL-719	0.288780229	75.77874194
Prestwick 3	H	9	Novobiocin sodium salt	0.287530007	80.53258553
Prestwick 2	I	11	Brinzolamide	0.287340137	67.05616654
KinInh 1	B	17	PD 184161	0.287275449	76.38122405
Prestwick 2	A	14	SR-95639A	0.286828803	79.64705169
Prestwick 3	D	9	Cefsulodin sodium salt	0.286313898	78.94837324
KinInh 2	K	11	BMS 794833, BMS-794833	0.284742477	73.92843462
Prestwick 3	P	22	Aminocaproic acid	0.283295174	63.03643725
KinInh 2	A	12	BGJ-398, NVP-BGJ-398, NVP-BGJ398	0.282015852	77.55003942
KinInh 1	C	7	PD 169316	0.281507384	72.04494748
Prestwick 2	D	9	Propylthiouracil	0.280610038	64.22429435
Prestwick 3	B	3	Carbinoxamine maleate salt	0.28036189	73.04938476
KinInh 1	B	8	Cyclopolin9	0.277401662	70.73023149
KinInh 2	A	4	MK2 inhibitor, compound 35	0.275671347	55.63401974
Prestwick 3	C	5	Picrotoxinin	0.275311489	78.42668861
Prestwick 1	I	11	Naproxen	0.274391127	60.31294438
Prestwick 2	H	12	Calycanthine	0.273839919	74.11488399
KinInh 2	E	5	PERK inhibitor	0.273587726	58.35182993
Prestwick 3	N	17	Acetaminophen	0.272605765	60.39054267
Prestwick 1	K	17	Oxethazaine	0.272246432	75.13713252
KinInh 1	O	4	BMS-599626	0.271182363	69.63861346
KinInh 1	O	20	U0126	0.26951914	45.88637436
Prestwick 2	D	3	Metixene hydrochloride	0.269102903	65.64793336
Prestwick 4	O	15	Zalcitabine	0.269033312	60.92368936
Prestwick 3	H	14	Nitrendipine	0.268963383	80.51449962
Prestwick 3	O	22	Amrinone	0.268093994	65.65033461
Prestwick 4	E	19	Asiaticoside	0.26808923	63.53544776
Prestwick 4	K	14	Estriol	0.26779326	30.25786413
Prestwick 1	J	13	Meclofenamic acid sodium salt monohydrate	0.267487179	61.92406358
Prestwick 3	A	21	Butirosin disulfate salt	0.267007621	68.76517857
KinInh 1	N	7	SU 5402	0.265197948	78.32851791
Prestwick 2	B	8	Noscapine	0.264460313	72.19460038
Prestwick 3	D	4	3-Acetylcoumarin	0.26440391	74.67453801
Prestwick 2	J	20	Canavanine sulfate monohydrate (L,+)	0.263447502	57.58214498
Prestwick 2	C	13	Chlormezanone	0.263058901	66.64336796
Prestwick 3	L	5	Doxycycline hydrochloride	0.262497619	68.76398416
Prestwick 3	G	10	Fenoprofen calcium salt dihydrate	0.260815032	72.99371452
Prestwick 3	B	20	Chrysin	0.260705879	59.98233939
Prestwick 3	P	3	Iopamidol	0.25978536	74.95574786
Prestwick 3	L	18	Benserazide hydrochloride	0.259337677	75.63510493
Prestwick 2	B	18	Rescinnamin	0.257299924	70.84765259
Prestwick 3	L	16	Dehydroisoandosterone 3-acetate	0.25640079	78.86150417
Prestwick 3	L	12	(-)-MK 801 hydrogen maleate	0.256261533	66.59943582
Prestwick 2	H	19	Imipenem	0.256079024	80.70836734
KinInh 1	C	12	PD 153035	0.255868334	46.51830808
KinInh 1	H	20	AT-7519	0.255494707	45.46849751
Prestwick 3	N	3	Gabapentin	0.255166768	77.88394879
KinInh 1	K	3	GW583340 dihydrochloride	0.254378864	71.3928161
KinInh 1	B	14	PF-02341066, PF-2341066	0.252795807	80.38480378
Prestwick 1	A	9	Metformin hydrochloride	0.252563998	74.09495206
KinInh 2	C	4	LDN193189, LDN-193189, DM-3189	0.252093517	68.12948093
Prestwick 2	G	15	Amoxicillin	0.250786198	71.18429464
Prestwick 2	E	6	Carcinine	0.250766443	76.62510973
Prestwick 2	N	8	Pyridoxine hydrochloride	0.250672802	68.06131964
Prestwick 4	K	8	(-)-Quinpirole hydrochloride	0.249320141	66.03334165
Prestwick 2	P	18	Conessine	0.248368775	61.74376256
Prestwick 2	G	19	Dextromethorphan hydrobromide monohydrate	0.248284093	79.36726285
KinInh 1	C	5	NVP-BEZ235	0.24749977	70.27599322
Prestwick 2	C	8	Carbarsone	0.245037539	64.25135542
Prestwick 3	G	4	Terazosin hydrochloride	0.243519816	74.27591735
KinInh 1	E	21	Everolimus	0.243083117	78.81535734
Prestwick 1	P	8	Trifluoperazine dihydrochloride	0.242942443	75.53074348
Prestwick 4	G	6	Lansoprazole	0.242873606	73.72149498
Prestwick 3	A	8	Phenethicillin potassium salt	0.241096242	67.56373374
Prestwick 3	C	16	Atractyloside potassium salt	0.240923982	72.80462005
Prestwick 1	P	17	Lomefloxacin hydrochloride	0.240891619	65.04645219
KinInh 1	O	6	Motesanib diphosphate salt	0.240111545	69.2483757
Prestwick 2	M	6	Cefixime	0.239742789	55.72119956
Prestwick 1	N	3	Norfloxacin	0.239489029	74.92793636
Prestwick 3	P	12	Florfenicol	0.238181219	76.57454891
Prestwick 2	C	12	Aspartic acid, N-acetyl (R,S)	0.235057357	77.68483347
Prestwick 3	D	22	Methylatropine nitrate	0.234787741	67.58811073
Prestwick 2	B	12	Atropine sulfate monohydrate	0.23469776	60.96597647
Prestwick 3	A	10	Sulfamethoxypyridazine	0.234258028	69.13845932
Prestwick 4	A	13	Sotalol hydrochloride	0.233866694	70.11963262
Prestwick 2	D	8	Tomatidine	0.233698417	56.32447516
Prestwick 4	A	7	Enilconazole	0.233077108	74.10203404
Prestwick 2	O	6	Pantothenic acid calcium salt monohydrate	0.230642175	68.94625237
Prestwick 2	D	19	Propafenone hydrochloride	0.229757665	64.63739112
Prestwick 3	I	19	Ungerine nitrate	0.227894307	61.09489576
KinInh 1	B	19	EKI-785, CL-387,785	0.22719844	51.52207384
KinInh 2	G	12	AEE 788, AEE-788, NVP-AEE-788	0.227183905	80.06692129
Prestwick 3	M	10	Bendroflumethiazide	0.225631249	50.84073968
Prestwick 3	E	22	Mevalonic-D, L acid lactone	0.225414675	49.94565614
Prestwick 4	O	20	Clocortolone pivalate	0.224403007	80.47871873
Prestwick 2	C	14	Bacampicillin hydrochloride	0.222077471	78.68617256
KinInh 1	O	22	Chelerythrine chloride	0.221415789	71.52619607
Prestwick 4	O	14	Dorzolamide hydrochloride	0.220918783	77.74271062
Prestwick 1	P	6	Flunarizine dihydrochloride	0.218939236	54.96487865
Prestwick 3	G	12	Piperacillin sodium salt	0.217983619	76.65389685
Prestwick 3	F	17	Lasalocid sodium salt	0.217828208	65.85761589
KinInh 1	N	9	Ki 8751	0.217642393	54.93259398
KinInh 1	F	12	SGX-523	0.217053761	73.28303241
KinInh 1	C	11	PD 184352	0.216404	67.35333333
Prestwick 2	M	15	Carbetapentane citrate	0.215437702	74.59181492
Prestwick 3	K	18	Proadifen hydrochloride	0.214017035	76.66838084
Prestwick 3	E	17	Skimmianine	0.213169351	80.36872373
Prestwick 3	C	7	Mepenzolate bromide	0.211328487	91.92350837
KinInh 1	J	3	PP3	0.210881038	78.98186015
Prestwick 1	C	11	Heptaminol hydrochloride	0.209791651	74.32647833
Prestwick 2	E	21	Clozapine	0.208033867	67.3797993
KinInh 1	D	17	Dovitinib, CHIR-258, TKI-258, GFKI-258	0.205935245	80.13144591
Prestwick 3	M	14	Methimazole	0.205527211	17.2890907
KinInh 1	M	22	Mubritinib	0.204029005	62.04256116
Prestwick 1	K	13	Sulpiride	0.203765182	69.53093682
Prestwick 2	N	10	Cytisine (-)	0.203690642	45.40036139
Prestwick 3	K	21	Cefmetazole sodium salt	0.203235413	83.61363358
Prestwick 1	B	13	Mafenide hydrochloride	0.202743646	55.44131968
Prestwick 2	J	11	Rifampicin	0.202314514	91.93227472
KinInh 1	C	4	KN-62	0.202178006	57.21585735
KinInh 1	H	12	Akt-I-1	0.20128056	86.3661145
KinInh 1	A	10	5-(3-Methoxy-4-((4-methoxybenzyl)oxy)benzyl)-pyrimidine-2,4-diamine	0.201212662	69.94550777
Prestwick 2	N	5	Probenecid	0.200406308	95.51335758
KinInh 1	L	12	Ki20227 (+/-)	0.19946977	90.22530458
Prestwick 3	N	18	Timolol maleate salt	0.198428432	57.26199285
Prestwick 3	A	22	Hecogenin	0.196513905	36.00515582
Prestwick 2	B	17	Dosulepin hydrochloride	0.196001953	89.09725445
KinInh 1	O	18	Tyrphostin SU 1498	0.19578837	65.13445574
Prestwick 3	I	3	Austricine	0.193753149	74.09692931
KinInh 1	E	16	Bosutinib	0.19369416	68.43876547
Prestwick 4	A	8	Penbutolol sulfate	0.192236545	74.03838809
Prestwick 1	D	11	Aceclofenac	0.18756292	74.87971299
Prestwick 2	O	5	Ketanserin tartrate hydrate	0.187257856	89.61676226
Prestwick 3	J	17	Iodixanol	0.186548622	47.70871986
Prestwick 2	H	10	Diclofenac sodium	0.186353295	47.37691284
Prestwick 4	O	11	Molindone hydrochloride	0.185922768	64.69062364
Prestwick 2	D	10	Dacarbazine	0.185222276	71.5487568
Prestwick 4	K	15	Etilefrine hydrochloride	0.183514323	76.37237164
Prestwick 3	G	21	Fluorocurarine chloride	0.182382328	38.66860244
Prestwick 4	O	7	Nomegestrol acetate	0.181578882	44.84081096
Prestwick 1	K	6	Loxapine succinate	0.180876985	80.03887766
Prestwick 2	D	6	Mometasone furoate	0.180411305	79.73514182
KinInh 1	B	21	Olomoucine	0.179608041	76.6899021
Prestwick 3	B	22	Proxyphylline	0.178906109	77.50916431
Prestwick 4	M	18	Mephenytoin	0.178026258	66.23342928
KinInh 1	H	8	AG13958	0.177771865	74.8355058
Prestwick 1	E	6	Amoxapine	0.176974211	76.73087397
Prestwick 3	E	3	Vitexin	0.175450686	72.55554722
Prestwick 2	L	19	Thiocolchicoside	0.175254691	52.40116641
Prestwick 2	A	17	Zoxazolamine	0.174601976	48.29387474
Prestwick 1	I	20	Pirenzepine dihydrochloride	0.174414221	69.03774551
Prestwick 2	D	15	Vancomycin hydrochloride	0.173979285	52.00147228
Prestwick 3	L	3	Cephapirin sodium salt	0.173606537	70.20853604
Prestwick 3	G	6	Phenazopyridine hydrochloride	0.171391366	58.09433436
KinInh 1	F	19	Dioctanoylglycol	0.169340226	53.0740872
KinInh 2	E	18	AS605240, AS-605240	0.168882322	66.91348722
KinInh 1	F	11	SU 9516	0.168311096	71.50760106
Prestwick 1	J	15	Kawain	0.168293947	63.88387434
Prestwick 3	K	17	Tetrahydrozoline hydrochloride	0.168250449	80.34178415
Prestwick 3	D	7	Bucladesine sodium salt	0.16817071	61.98456694
Prestwick 2	N	14	Racecadotril	0.167738434	71.88405283
Prestwick 1	D	7	Tranylcypromine hydrochloride	0.166096004	68.72737748
KinInh 1	N	4	PD04217903, PF-04217903	0.164808685	65.97619259
Prestwick 2	K	5	Debrisoquin sulfate	0.164722985	74.69960084
Prestwick 1	F	3	Ampyrone	0.163602414	68.89650241
KinInh 1	O	10	Bisindolylmaleimide I hydrochloride	0.162904627	14.42783634
Prestwick 1	K	19	Pheniramine maleate	0.160543163	51.13034507
Prestwick 2	K	14	Meclocycline sulfosalicylate	0.159393986	53.62577584
KinInh 1	F	14	XL-147, XL147, SAR-245408	0.158635616	74.80165773
Prestwick 2	F	7	Cetirizine dihydrochloride	0.156856183	58.41506485
Prestwick 2	G	13	Adenosine 5'-monophosphate monohydrate	0.156271109	77.60552082
Prestwick 2	P	14	Epivincamine	0.155804587	75.39779464
Prestwick 1	D	9	Alverine citrate salt	0.155660892	68.47454699
Prestwick 1	J	3	Ranitidine hydrochloride	0.155227008	75.20814155
Prestwick 3	J	10	Rolipram	0.1537661	75.06612127
Prestwick 3	J	11	Amiprilose hydrochloride	0.153693056	63.30773928
KinInh 1	B	15	PD0325901	0.152474417	72.53838102
Prestwick 3	N	19	Phthalylsulfathiazole	0.152425713	68.45037294
Prestwick 2	D	17	Artemisinin	0.151802407	60.90612545
KinInh 1	O	5	LY-364947	0.151698297	53.75748413
Prestwick 2	M	5	Betaxolol hydrochloride	0.150041997	72.82550026
Prestwick 1	E	9	Norethynodrel	0.148104764	57.27580763
Prestwick 3	B	18	Promethazine hydrochloride	0.14750747	23.40160177
Prestwick 4	E	6	Ioxaglic acid	0.147244135	92.12544805
Prestwick 2	G	4	Coralyne chloride hydrate	0.146563904	64.35836379
Prestwick 2	P	15	Dirithromycin	0.145689024	61.72485897
Prestwick 1	G	3	Chloramphenicol	0.145545484	74.66021458
KinInh 1	M	8	SU 6668	0.144951464	66.98241414
Prestwick 3	N	11	Simvastatin	0.144644686	58.20097284
Prestwick 2	O	3	Terbutaline hemisulfate	0.144398425	44.8222061
Prestwick 2	M	21	Fusidic acid sodium salt	0.143220565	90.9421246
Prestwick 4	M	9	Nifurtimox	0.14174528	86.66578968
Prestwick 1	L	9	Gemfibrozil	0.14135379	61.82969807
Prestwick 1	I	6	Metanephrine hydrochloride DL	0.141023758	94.44444445
KinInh 1	G	22	SKF 86002 dihydrochloride	0.14060702	42.36981929
Prestwick 3	N	22	(??)-Nipecotic acid	0.140110552	73.06372701
Prestwick 3	E	11	Evoxine	0.139841495	72.98577217
KinInh 1	K	17	SIS3	0.139796165	59.68086826
Prestwick 3	F	6	Caffeic acid	0.139759356	92.51131358
Prestwick 3	M	19	Trioxsalen	0.139184202	73.69979199
Prestwick 2	G	5	Dobutamine hydrochloride	0.138218968	80.52534817
KinInh 1	G	19	Roscovitine	0.138063164	64.19694593
Prestwick 1	P	10	Enalapril maleate	0.137431861	70.67366647
Prestwick 1	M	21	Tolnaftate	0.137209098	75.00927854
Prestwick 3	A	9	N-Acetyl-DL-homocysteine Thiolactone	0.136820995	70.68665462
Prestwick 2	L	13	(R)-(+)-Atenolol	0.135549161	70.34126678
Prestwick 2	L	9	Atovaquone	0.134625726	71.62717797
Prestwick 2	N	12	Pseudopelletierine hydrochloride	0.133646137	69.18579496
Prestwick 4	M	5	Tiletamine hydrochloride	0.133048418	70.73681677
Prestwick 1	H	5	Thalidomide	0.132052558	74.61204191
KinInh 1	D	15	TGX 221	0.131764035	57.46819418
Prestwick 3	O	15	Finasteride	0.130352636	67.50132023
KinInh 1	G	20	PF 670462	0.13014806	71.48294898
KinInh 1	K	12	TCS PIM-1 1	0.126803636	59.25477474
Prestwick 3	D	11	Fosfosal	0.126265308	67.37746537
KinInh 1	G	12	Masitinib mesylate	0.126134594	68.42377906
KinInh 1	P	21	Src I1	0.124843643	65.77241553
Prestwick 3	B	15	Chloropyramine hydrochloride	0.122138388	97.71953026
Prestwick 1	D	10	Nortriptyline hydrochloride	0.121951146	75.14563782
Prestwick 3	H	17	Iocetamic acid	0.120104247	76.65507356
Prestwick 3	F	13	Oxalamine citrate salt	0.119243333	67.51706578
Prestwick 3	F	8	Diloxanide furoate	0.119213664	74.69975665
Prestwick 3	P	21	Carbachol	0.118811184	76.32837284
Prestwick 2	K	22	Dinoprost trometamol	0.117173014	67.58032747
Prestwick 3	C	14	Cefazolin sodium salt	0.116531321	79.64661398
KinInh 1	O	3	GW-5074	0.116227128	71.41884214
Prestwick 2	I	12	Cyclobenzaprine hydrochloride	0.115545012	76.42122547
Prestwick 4	C	7	Pirlindole mesylate	0.115358693	74.43485097
Prestwick 2	H	5	Iohexol	0.114878746	61.36239059
Prestwick 2	J	14	(-)-Cinchonidine	0.113007141	74.26056446
Prestwick 4	K	10	Sulfadoxine	0.111343551	55.40845009
Prestwick 2	N	17	Chloroquine diphosphate	0.11059624	51.1659741
Prestwick 4	G	14	Ciprofibrate	0.11055744	74.76755329
KinInh 1	G	11	LY-294,002	0.107606951	49.57181007
KinInh 2	A	13	PF431396, PF-431396	0.107192267	56.29445061
KinInh 1	H	7	AG 18, RG-50810, TyrphostinA23	0.107046144	80.88745345
KinInh 1	J	7	SB 218078	0.105553685	57.83957241
Prestwick 1	I	13	Naphazoline hydrochloride	0.105122682	25.45296418
Prestwick 3	P	13	Arcaine sulfate	0.105057147	58.41479033
Prestwick 2	N	19	Trimetazidine dihydrochloride	0.104272431	69.81743158
Prestwick 2	D	21	Ethamivan	0.103786594	63.97016308
Prestwick 2	F	11	Metaproterenol sulfate, orciprenaline sulfate	0.102392847	59.71359039
Prestwick 3	L	20	Iodipamide	0.101628565	68.73041421
Prestwick 2	D	16	Rauwolscine hydrochloride	0.100508562	70.49416171
KinInh 1	M	7	6-[4-(2-Piperidin-1-ylethoxy)phenyl]-3-pyridin-4-ylpyrazolo[1,5-a]pyrimidine	0.100055681	55.59425146
Prestwick 1	L	5	Pyrantel tartrate	0.099826342	77.94734114
Prestwick 3	L	7	Liothyronine	0.098697627	63.38138241
Prestwick 1	I	3	Procaine hydrochloride	0.098048848	74.24497328
Prestwick 2	E	14	Buflomedil hydrochloride	0.095838337	71.77028677
Prestwick 3	J	19	Rolitetracycline	0.09570834	60.04269733
Prestwick 1	E	11	Thiamphenicol	0.09314055	70.37098595
Prestwick 3	N	4	Pentetic acid	0.093010912	47.36047258
Prestwick 1	F	22	Fendiline hydrochloride	0.092884884	69.38876999
Prestwick 2	P	12	Hydroquinine hydrobromide hydrate	0.092759393	74.26036132
Prestwick 3	P	18	Urosiol	0.092468686	73.04373958
Prestwick 3	J	13	Ethynylestradiol 3-methyl ether	0.092246287	76.78697636
KinInh 1	J	9	1-Naphthyl PP1, 1-NA-PP 1	0.091743963	74.99632569
Prestwick 2	M	22	Ceforanide	0.090935719	74.64587308
Prestwick 1	I	19	Amyleine hydrochloride	0.088587321	74.77697032
Prestwick 2	F	18	Galanthamine hydrobromide	0.086124185	86.80451693
Prestwick 3	H	13	Indoprofen	0.085607028	44.19827095
KinInh 1	B	7	SB 202190, FHPI	0.084882981	47.01501333
Prestwick 4	M	11	Letrozole	0.084261378	62.87230518
Prestwick 3	E	4	Nadide	0.082165381	94.44951382
Prestwick 2	D	11	Terconazole	0.081463153	73.5050463
Prestwick 1	N	21	Phentolamine hydrochloride	0.081092315	63.43567251
Prestwick 2	H	4	Laudanosine (R,S)	0.080593739	75.36712276
Prestwick 3	H	16	Flurbiprofen	0.079437367	69.28454435
KinInh 1	P	19	PIM 1 Inhibitor 2	0.077787013	77.14305638
Prestwick 4	O	22	Cyclacillin	0.07652974	8.943132111
Prestwick 1	G	4	Naloxone hydrochloride	0.074464855	72.28355786
Prestwick 3	J	21	Equilin	0.074148263	43.94339023
Prestwick 1	F	21	Tolbutamide	0.072465722	71.91753811
Prestwick 3	P	15	Scopolamine hydrochloride	0.072342677	68.01734228
KinInh 2	A	9	TG003, TG-003	0.070700565	59.08224493
KinInh 1	P	6	SNS-314	0.070543708	76.47244806
Prestwick 4	E	17	Harpagoside	0.06940324	65.68138226
Prestwick 2	K	19	Mimosine	0.068800206	84.94803278
KinInh 1	N	12	PIK-294	0.068699548	69.18938663
Prestwick 4	G	16	Tropine	0.066828324	73.54178309
Prestwick 2	M	12	Myricetin	0.066043394	77.55909111
KinInh 2	K	3	CHIR-124	0.065511248	72.87966878
Prestwick 2	G	3	Chlorthalidone	0.065403304	76.61464618
KinInh 1	H	22	AV951, KRN951, Tivozanib	0.064724214	72.20059571
Prestwick 3	M	4	Clobetasol propionate	0.064649399	74.04275862
Prestwick 4	I	19	Pivampicillin	0.06076125	67.29929031
Prestwick 1	E	18	Nomifensine maleate	0.057507655	77.80105281
Prestwick 3	P	16	Deoxycorticosterone	0.055709192	63.10640823
KinInh 1	C	14	PIM1/2 Kinase Inhibitor VI	0.055191288	86.11251451
Prestwick 2	E	10	Cephalosporanic acid, 7-amino	0.055032703	55.9904764
Prestwick 1	K	11	Acetohexamide	0.054524377	69.26426885
KinInh 1	I	12	SU 5416	0.052848638	43.48320061
Prestwick 1	N	11	Nifenazone	0.051870501	59.08749208
Prestwick 2	K	18	Melatonin	0.051337874	68.26087239
KinInh 1	F	8	GSK-1904529A, GSK1904529A	0.049866682	75.83300329
Prestwick 3	I	17	Estropipate	0.048139034	62.58130848
KinInh 1	P	5	EO 1428	0.044568466	70.57888107
KinInh 1	P	22	PV-1019, NSC-744039	0.043762858	58.31191599
Prestwick 3	D	10	Butylparaben	0.042792947	80.28220675
Prestwick 1	H	16	Labetalol hydrochloride	0.042629229	68.27229131
Prestwick 2	N	16	Folic acid	0.041629121	65.41315337
Prestwick 1	L	19	Ketoprofen	0.039554671	70.28968272
KinInh 1	N	15	NSC 693868	0.038701247	74.43961745
Prestwick 4	M	17	Benzathine benzylpenicillin	0.03849541	74.21545993
Prestwick 1	I	12	Perphenazine	0.037062	77.84107159
Prestwick 3	I	16	Guanadrel sulfate	0.035794429	82.4895233
Prestwick 2	F	13	Sisomicin sulfate	0.035245397	93.51147369
Prestwick 2	D	20	Palmatine chloride	0.035173278	24.24860733
KinInh 2	A	20	PCI-32765	0.034602874	68.2155644
Prestwick 1	D	18	Antazoline hydrochloride	0.03431135	72.31413141
Prestwick 4	G	9	Cyclopenthiazide	0.032824319	72.90277644
Prestwick 1	D	16	Retinoic acid	0.032097648	23.0674391
Prestwick 1	M	19	Acebutolol hydrochloride	0.031219291	78.27928259
Prestwick 3	D	17	Nadolol	0.028260363	74.81626123
Prestwick 2	H	3	Fluoxetine hydrochloride	0.027847045	62.75737086
Prestwick 3	O	14	Lithocholic acid	0.027693699	70.95169636
KinInh 1	G	15	PD 98059	0.025448605	59.54413595
KinInh 1	K	21	STO-609 acetic acid	0.025219362	72.87881141
KinInh 2	I	17	XMD8-92, XMD-8-92	0.024917088	86.4054098
Prestwick 1	I	17	Dicyclomine hydrochloride	0.024612502	28.21288515
Prestwick 3	G	9	Graveoline	0.02439435	61.58557643
KinInh 2	C	17	OSI-027 hydrochloride	0.022459604	54.65336416
Prestwick 3	G	17	Ricinine	0.021660543	73.7063611
Prestwick 1	B	22	Alprenolol hydrochloride	0.021653791	70.37195047
Prestwick 3	C	9	Benfotiamine	0.021119353	73.92159136
Prestwick 2	E	19	Ritodrine hydrochloride	0.020456735	60.99505185
Prestwick 3	J	9	Procyclidine hydrochloride	0.02040863	72.77383603
KinInh 1	F	20	JNJ-38877605	0.017771165	71.97945399
Prestwick 4	C	12	Piperidolate hydrochloride	0.017472006	44.93554095
Prestwick 4	M	8	Quinic acid	0.014702351	66.67439146
Prestwick 3	P	17	Ioversol	0.014562572	63.7804258
Prestwick 3	M	12	Dicumarol	0.013527296	75.76849484
Prestwick 3	M	15	Diphenylpyraline hydrochloride	0.01215282	75.68662565
Prestwick 3	K	3	Fillalbin	0.011486112	68.46559329
Prestwick 2	O	20	Methoxy-8-psoralen	0.01134488	72.94459749
Prestwick 1	H	7	Oxolinic acid	0.010973455	74.71152218
Prestwick 3	O	3	Sulfabenzamide	0.010577222	71.83676043
Prestwick 3	K	11	Acacetin	0.010556177	67.20874406
Prestwick 2	O	7	Hemicholinium bromide	0.010122574	76.73704517
Prestwick 1	G	19	Diflunisal	0.010050563	70.05880725
Prestwick 3	O	11	Sulfachloropyridazine	0.009729593	74.64572424
Prestwick 2	E	9	Clorgyline hydrochloride	0.008699387	77.21197958
Prestwick 1	P	4	Ifenprodil tartrate	0.007917162	64.75949876
Prestwick 2	D	13	Tiaprofenic acid	0.007845037	67.89772728
Prestwick 1	N	14	Clemastine fumarate	0.007330091	50.10892991
Prestwick 3	I	6	Sulfapyridine	0.006660714	73.31410059
KinInh 1	M	13	AEG 3482	0.006436133	85.93423348
Prestwick 3	D	21	Aminophylline	0.006272762	67.66670255
KinInh 1	O	8	ZSTK474	0.004938896	48.34355994
Prestwick 3	H	3	Butacaine	0.003862191	70.10066293
Prestwick 1	L	22	Diperodon hydrochloride	0.003525635	71.0757461
KinInh 1	P	3	JX 401	0.002900295	78.34985094
KinInh 1	F	15	NSC 109555 ditosylate, DDUG	0.002840967	41.31228481
KinInh 1	N	13	ZM 323881 hydrochloride	0.001631938	72.15935296
Prestwick 4	I	15	Fursultiamine Hydrochloride	0.000697183	78.16730392
Prestwick 3	P	4	Crotamiton	-0.002594758	75.39791904
Prestwick 2	H	16	Isocorydine (+)	-0.003185854	72.90150361
Prestwick 3	E	14	Glycopyrrolate	-0.005358727	73.63947576
Prestwick 4	G	7	Ribavirin	-0.00819984	76.73079824
Prestwick 1	C	10	Azathioprine	-0.009501092	30.38384478
Prestwick 3	K	10	Fluocinonide	-0.009833091	71.00423473
Prestwick 1	H	11	Hydrastinine hydrochloride	-0.010725797	56.09091026
Prestwick 2	C	21	Flupentixol dihydrochloride cis-(Z)	-0.01279964	56.11684612
KinInh 1	O	13	SB 216763	-0.012802318	74.44814343
Prestwick 1	M	6	Dipyridamole	-0.013786673	27.01525951
Prestwick 4	I	8	Condelphine	-0.014533095	60.49616523
Prestwick 3	F	10	Metyrapone	-0.016256701	64.84331669
Prestwick 4	M	20	Rifabutin	-0.018225885	78.29867105
Prestwick 1	J	12	Chenodiol	-0.018474185	68.21627787
Prestwick 2	L	18	Sparteine (-)	-0.02185285	66.019759
Prestwick 1	F	8	Doxepin hydrochloride	-0.022354768	70.59352474
Prestwick 3	F	5	Clidinium bromide	-0.023089878	73.33580899
Prestwick 3	G	3	Dydrogesterone	-0.025966837	65.82047787
KinInh 2	I	14	LY2835219, LY-2835219	-0.025986256	60.12649399
Prestwick 2	P	17	Gliclazide	-0.028336277	34.90796998
Prestwick 1	G	13	Troleandomycin	-0.028977587	63.02151654
Prestwick 4	G	17	Zuclopenthixol hydrochloride	-0.030798976	84.73563087
Prestwick 2	N	3	Ciclopirox ethanolamine	-0.030929728	77.45195683
Prestwick 3	J	6	Thioperamide maleate	-0.033651252	72.46989494
Prestwick 1	L	11	Mefexamide hydrochloride	-0.033731565	68.7361686
Prestwick 1	F	19	Aminopurine, 6-benzyl	-0.036525858	67.13304872
Prestwick 2	D	14	Acetopromazine maleate salt	-0.038488917	74.37823624
Prestwick 3	O	6	Propidium iodide	-0.039066792	65.68290389
Prestwick 3	F	19	Dimethadione	-0.039703108	78.02635251
Prestwick 2	P	6	Dipivefrin hydrochloride	-0.039791336	68.08665907
KinInh 1	N	20	SB590885	-0.040040483	69.95535478
Prestwick 3	A	19	Etanidazole	-0.040638268	79.94376143
KinInh 2	O	13	BAY 73-4506, Regorafenib	-0.041900151	67.00370828
Prestwick 2	E	17	Chlorprothixene hydrochloride	-0.045590918	66.61604098
KinInh 1	P	7	RWJ 67657	-0.047054144	66.59492822
Prestwick 1	G	6	Metolazone	-0.047654039	52.92758927
Prestwick 2	C	18	Biotin	-0.048333835	66.13011697
Prestwick 1	F	12	Dimenhydrinate	-0.049177022	77.31975968
Prestwick 1	I	18	Spironolactone	-0.049827532	77.11631414
Prestwick 2	I	10	Ginkgolide A	-0.049901518	70.56137376
Prestwick 1	M	15	Miconazole	-0.050079756	50.05929394
KinInh 1	M	17	CGP 57380	-0.052086743	73.0067585
Prestwick 1	D	13	Iproniazide phosphate	-0.052900512	81.77777929
Prestwick 2	O	11	Amikacin hydrate	-0.054003918	62.02137938
Prestwick 3	M	11	Methyl benzethonium chloride	-0.054304039	41.99990016
Prestwick 2	P	5	Selegiline hydrochloride	-0.054470052	78.39706428
Prestwick 3	I	7	Pempidine tartrate	-0.054485501	61.3005179
Prestwick 1	G	11	Dapsone	-0.056115426	38.6516854
Prestwick 1	J	19	Metoclopramide monohydrochloride	-0.056767647	78.32128831
Prestwick 2	P	19	DO 897/99	-0.056946912	78.66400131
KinInh 1	O	21	SD 169	-0.057202066	47.63429385
KinInh 1	G	16	ER 27319 maleate	-0.057729917	35.11814332
KinInh 1	D	11	AS 252424	-0.058660589	18.61291577
Prestwick 2	N	15	Molsidomine	-0.059213753	69.90550444
KinInh 1	L	13	TBB, NSC 231634	-0.060244743	66.4596214
Prestwick 1	K	5	Carbamazepine	-0.061070749	69.94837759
Prestwick 2	G	17	Cephalexin monohydrate	-0.061081669	48.86996467
Prestwick 2	F	10	Yohimbine hydrochloride	-0.061612772	64.00214448
Prestwick 3	L	13	Tolmetin sodium salt dihydrate	-0.06204936	57.62169253
KinInh 1	H	9	AG 213, Tyrphostin AG 213	-0.063992903	65.07995977
Prestwick 4	O	17	Methyldopate hydrochloride	-0.064762534	76.48044983
Prestwick 2	J	15	Tenoxicam	-0.06521188	77.44382496
Prestwick 4	M	7	Isometheptene mucate	-0.065285758	74.9941945
KinInh 2	I	9	BS-181 hydrochloride	-0.065306791	76.69107262
Prestwick 3	G	11	Hippeastrine hydrobromide	-0.06649256	71.19726625
Prestwick 2	P	3	Hexetidine	-0.070286544	77.99281573
KinInh 1	G	7	K-252a	-0.071284195	54.92713721
KinInh 1	J	21	LFM-A13	-0.071329663	74.38826943
Prestwick 4	O	16	Azaperone	-0.071453574	64.07932415
KinInh 1	D	9	Y-27632	-0.07270889	56.71873108
KinInh 1	B	12	DMPQ dihydrochloride	-0.073294017	72.91173637
Prestwick 1	J	22	Sulfinpyrazone	-0.073310931	68.50136498
Prestwick 3	P	9	Theobromine	-0.073355027	90.14888417
Prestwick 2	O	12	Brompheniramine maleate	-0.075642782	75.25522623
KinInh 2	F	3	NA	1.004375348	78.04685079
KinInh 2	J	20	NA	0.976033786	69.45125435
KinInh 2	N	3	NA	0.963334952	74.78402815
KinInh 2	D	10	NA	0.943581026	69.31479643
KinInh 2	D	12	NA	0.92985734	67.53338104
KinInh 2	N	22	NA	0.924972752	62.97902977
KinInh 2	B	6	NA	0.922092379	63.36099773
KinInh 2	P	19	NA	0.918300321	78.5900401
KinInh 2	L	22	NA	0.915284482	76.35837079
KinInh 2	L	4	NA	0.914627697	66.32653061
KinInh 2	D	20	NA	0.913704962	72.58209974
KinInh 2	D	5	NA	0.913351922	69.3878464
KinInh 2	B	19	NA	0.912295732	60.00915038
KinInh 2	J	16	NA	0.909268646	75.28588512
KinInh 2	N	17	NA	0.908720615	71.12207467
KinInh 2	N	5	NA	0.907456145	72.82901043
KinInh 2	D	17	NA	0.906835362	66.02749518
KinInh 2	B	9	NA	0.906446639	59.71192047
KinInh 2	N	16	NA	0.905877863	77.37456341
KinInh 2	B	12	NA	0.905802369	63.72745889
KinInh 2	P	9	NA	0.90542255	60.8936824
KinInh 2	L	20	NA	0.898636478	47.91178047
KinInh 2	J	21	NA	0.897900232	74.13472341
KinInh 2	B	15	NA	0.895718919	83.13088527
KinInh 2	B	10	NA	0.895509002	79.74937579
KinInh 2	D	16	NA	0.889983452	88.86692759
KinInh 2	F	4	NA	0.885239132	78.36697525
KinInh 2	D	8	NA	0.884730784	77.22809363
KinInh 2	B	18	NA	0.8785023	62.75845659
KinInh 2	B	8	NA	0.876916558	62.5511341
KinInh 2	P	5	NA	0.876772884	36.52524152
KinInh 2	F	16	NA	0.876140755	47.50946754
KinInh 2	P	15	NA	0.875111708	47.43149445
KinInh 2	L	21	NA	0.873852579	67.70869061
KinInh 2	D	21	NA	0.873682561	57.81035884
KinInh 2	N	18	NA	0.872789021	66.14786154
KinInh 2	F	19	NA	0.872372578	70.28090631
KinInh 2	F	6	NA	0.871732404	93.99021885
KinInh 2	P	6	NA	0.871361202	54.06843729
KinInh 2	J	9	NA	0.870738415	65.63349024
KinInh 2	B	11	NA	0.868779653	63.64677528
KinInh 2	B	21	NA	0.868486622	79.58692769
KinInh 2	L	6	NA	0.867690618	61.20929582
KinInh 2	J	4	NA	0.866666444	76.67866399
KinInh 2	B	7	NA	0.86612219	77.61197517
KinInh 2	J	12	NA	0.865475667	74.00820867
KinInh 2	F	22	NA	0.86470558	75.48692628
KinInh 2	J	22	NA	0.861827274	72.82483309
KinInh 2	D	19	NA	0.861547812	73.04935392
KinInh 2	F	21	NA	0.861435077	74.25480494
KinInh 2	L	5	NA	0.861305003	17.34066016
KinInh 2	D	3	NA	0.861010675	70.16428801
KinInh 2	F	10	NA	0.860103875	68.95287314
KinInh 2	L	15	NA	0.859188607	58.49730788
KinInh 2	N	6	NA	0.858954223	55.66712049
KinInh 2	B	17	NA	0.855167834	71.52608176
KinInh 2	D	7	NA	0.852887551	70.86742485
KinInh 2	P	13	NA	0.852545814	67.75713835
KinInh 2	D	6	NA	0.848757924	70.04238266
KinInh 2	N	4	NA	0.848063008	71.52969457
KinInh 2	B	16	NA	0.847841842	71.99940187
KinInh 2	D	18	NA	0.847493512	88.30579382
KinInh 2	H	19	NA	0.842429099	69.45387492
KinInh 2	H	3	NA	0.842261272	78.10925096
KinInh 2	P	14	NA	0.83797303	61.22617236
KinInh 2	N	15	NA	0.836945092	70.14658667
KinInh 2	P	4	NA	0.836828957	90.75892188
KinInh 2	F	18	NA	0.835375245	86.15239923
KinInh 2	N	7	NA	0.834139488	79.18823578
KinInh 2	H	18	NA	0.833234839	87.30468446
KinInh 2	P	17	NA	0.832240975	48.58433413
KinInh 2	N	14	NA	0.827391267	75.50078866
KinInh 2	L	8	NA	0.826361056	53.12462359
KinInh 2	B	20	NA	0.825780022	65.9848665
KinInh 2	B	14	NA	0.823961241	75.46610974
KinInh 2	H	17	NA	0.823683016	71.75280573
KinInh 2	N	9	NA	0.820266137	92.27314477
KinInh 2	H	8	NA	0.819909955	88.62137061
KinInh 2	P	22	NA	0.819706048	58.39578503
KinInh 2	P	20	NA	0.816537507	73.68684606
KinInh 2	L	13	NA	0.815099824	62.35547089
KinInh 2	N	19	NA	0.808520302	30.23977993
KinInh 2	F	7	NA	0.8075573	72.10352615
KinInh 2	L	16	NA	0.805155748	73.91650849
KinInh 2	L	7	NA	0.804869778	50.80550593
KinInh 2	B	13	NA	0.804081988	72.31166673
KinInh 2	F	20	NA	0.798565316	93.68575675
KinInh 2	F	15	NA	0.795579239	85.75205302
KinInh 2	L	17	NA	0.795330462	42.72054687
KinInh 2	L	19	NA	0.794936841	85.26290306
KinInh 2	P	8	NA	0.793983983	71.69606261
KinInh 2	J	18	NA	0.790793719	66.09980094
KinInh 2	H	10	NA	0.789160945	61.84823313
KinInh 2	J	11	NA	0.788832851	72.27338389
KinInh 2	J	6	NA	0.786600857	71.41674793
KinInh 2	L	12	NA	0.785255733	67.00319221
KinInh 2	F	9	NA	0.784389259	78.74533045
KinInh 2	D	11	NA	0.780678294	73.71597978
KinInh 2	N	20	NA	0.76944008	74.8007653
KinInh 2	H	16	NA	0.767664711	59.75725095
KinInh 2	N	13	NA	0.766255088	61.71153508
KinInh 2	H	21	NA	0.764396824	54.09295433
KinInh 2	H	13	NA	0.763336308	74.15826508
KinInh 2	B	22	NA	0.762446605	15.99815521
KinInh 2	D	13	NA	0.762352597	67.91074334
KinInh 2	F	14	NA	0.761947851	75.79754001
KinInh 2	D	15	NA	0.761508221	76.75073021
KinInh 2	P	10	NA	0.759864037	70.37751598
KinInh 2	H	12	NA	0.749528735	75.26751835
KinInh 2	H	14	NA	0.749403676	16.53352518
KinInh 2	P	12	NA	0.749012148	72.81370321
KinInh 2	L	14	NA	0.746227309	66.17453571
KinInh 2	F	17	NA	0.74355706	44.69465309
KinInh 2	J	14	NA	0.742999578	78.36157025
KinInh 2	J	7	NA	0.742987279	71.47981333
KinInh 2	L	10	NA	0.741600105	75.78250097
KinInh 2	P	3	NA	0.738348227	79.05712737
KinInh 2	J	19	NA	0.729310038	76.95567126
KinInh 2	J	17	NA	0.726755478	9.237834494
KinInh 2	F	13	NA	0.724910247	76.56511853
KinInh 2	P	21	NA	0.724325202	74.5298647
KinInh 2	F	12	NA	0.721219274	77.31824992
KinInh 2	D	9	NA	0.714089238	32.84110023
KinInh 2	H	5	NA	0.706897901	69.93599293
KinInh 2	J	3	NA	0.703745055	72.63286642
KinInh 2	H	7	NA	0.699945684	90.32741023
KinInh 2	H	11	NA	0.696178107	73.23270203
KinInh 2	L	9	NA	0.695910163	84.01072534
KinInh 2	J	15	NA	0.64865796	24.95049505
KinInh 2	F	11	NA	0.642200262	30.46202389
KinInh 2	F	8	NA	0.620730385	56.65690217
KinInh 2	N	12	NA	0.619239751	20.36897094
KinInh 2	P	7	NA	0.59615179	65.89329223
KinInh 2	N	11	NA	0.576604647	70.31683055
KinInh 2	J	13	NA	0.570304318	76.74172351
KinInh 2	H	9	NA	0.545980915	67.75814474
KinInh 2	J	5	NA	0.527119168	67.09227365
KinInh 2	L	11	NA	0.525508261	66.87714737
KinInh 2	H	22	NA	0.499480245	77.46088051
KinInh 2	L	3	NA	0.419833642	76.40046789
KinInh 2	J	10	NA	0.40853858	61.87482483
KinInh 2	B	5	NA	0.380617264	49.24583508
KinInh 2	H	4	NA	0.363706778	77.981115
KinInh 2	P	11	NA	0.295327127	69.58089611
KinInh 2	H	20	NA	0.293310004	38.64583278
KinInh 2	P	18	NA	0.248239816	85.48887579
KinInh 2	N	21	NA	0.224716302	66.84374331
KinInh 2	P	16	NA	0.184948734	72.96109868
KinInh 2	H	15	NA	0.141018302	76.44269357
KinInh 2	N	8	NA	0.12472664	62.17987193
KinInh 2	L	18	NA	0.122148075	43.25672071
KinInh 2	B	4	NA	0.020931994	74.83063838
KinInh 2	J	8	NA	-0.009840534	56.048764
KinInh 2	D	4	NA	-0.084804669	18.02203412
KinInh 2	D	22	NA	-0.101453422	79.93961156
KinInh 2	N	10	NA	-0.386422506	43.88237484
KinInh 2	B	3	NA	-0.436051845	29.47519677
KinInh 2	D	14	NA	-0.439004285	11.82630907
KinInh 2	H	6	NA	-0.525120276	57.98649449
KinInh 2	F	5	NA	-0.564770149	27.45829885
Prestwick 4	F	20	NA	1.242647654	57.60334301
Prestwick 4	B	14	NA	1.0344131	71.12606313
Prestwick 4	H	21	NA	0.999486574	79.01014888
Prestwick 4	B	19	NA	0.939101016	72.43689153
Prestwick 4	H	22	NA	0.936173182	78.7653592
Prestwick 4	J	5	NA	0.90987654	64.52586179
Prestwick 4	L	5	NA	0.891315329	71.14714418
Prestwick 4	J	6	NA	0.875783219	55.49903635
Prestwick 4	B	7	NA	0.867370151	75.75691242
Prestwick 4	J	21	NA	0.865584911	67.70390423
Prestwick 4	H	14	NA	0.844733484	75.43703718
Prestwick 4	B	21	NA	0.84241734	69.80755986
Prestwick 4	D	19	NA	0.8239603	67.83989689
Prestwick 4	J	16	NA	0.822478521	78.85016087
Prestwick 4	J	11	NA	0.818431533	66.25505556
Prestwick 4	F	21	NA	0.813489979	77.4271217
Prestwick 4	H	20	NA	0.811123242	72.68027201
Prestwick 4	B	15	NA	0.805014122	60.01994216
Prestwick 4	F	22	NA	0.79892339	70.96585433
Prestwick 4	D	3	NA	0.791562476	63.55452767
Prestwick 4	P	16	NA	0.790703489	18.13192934
Prestwick 4	F	3	NA	0.779030149	76.42795805
Prestwick 4	B	16	NA	0.764843038	70.77359759
Prestwick 4	J	10	NA	0.762913945	70.65052537
Prestwick 4	L	3	NA	0.762632152	58.35001342
Prestwick 4	B	5	NA	0.749707247	53.00002038
Prestwick 4	N	10	NA	0.748570827	65.023932
Prestwick 4	H	10	NA	0.747939275	77.71396349
Prestwick 4	N	8	NA	0.729678662	73.32771001
Prestwick 4	B	8	NA	0.721775221	74.18499975
Prestwick 4	B	4	NA	0.721233686	77.53768506
Prestwick 4	B	18	NA	0.713375241	73.81358099
Prestwick 4	H	4	NA	0.698088699	71.74927583
Prestwick 4	L	20	NA	0.697639938	66.84216866
Prestwick 4	D	12	NA	0.695663729	61.2406434
Prestwick 4	B	12	NA	0.673488197	48.4681518
Prestwick 4	H	11	NA	0.672756247	62.46601686
Prestwick 4	D	4	NA	0.670567918	75.56703974
Prestwick 4	J	9	NA	0.66826272	73.15546937
Prestwick 4	N	5	NA	0.666395084	78.13724538
Prestwick 4	L	21	NA	0.665005148	75.05406825
Prestwick 4	N	14	NA	0.660465708	69.2571125
Prestwick 4	J	20	NA	0.659865811	78.82020803
Prestwick 4	B	20	NA	0.648755446	77.89785138
Prestwick 4	D	14	NA	0.624055343	68.89449452
Prestwick 4	L	19	NA	0.618792762	73.50377537
Prestwick 4	B	10	NA	0.616449518	73.13056456
Prestwick 4	B	13	NA	0.616167534	78.81659783
Prestwick 4	D	22	NA	0.615731161	94.19393902
Prestwick 4	B	9	NA	0.611853118	76.9754489
Prestwick 4	D	15	NA	0.602131137	92.88123534
Prestwick 4	H	5	NA	0.594942655	61.40007216
Prestwick 4	B	17	NA	0.592904121	23.66017785
Prestwick 4	J	18	NA	0.587117532	43.52110862
Prestwick 4	P	18	NA	0.582396727	56.7779463
Prestwick 4	L	13	NA	0.576001141	88.20534854
Prestwick 4	F	6	NA	0.571857029	74.36877619
Prestwick 4	D	7	NA	0.552967074	84.54175857
Prestwick 4	F	4	NA	0.549100507	75.05749581
Prestwick 4	B	6	NA	0.536939992	37.64376104
Prestwick 4	L	16	NA	0.532458454	62.87497627
Prestwick 4	F	12	NA	0.529634001	79.02570564
Prestwick 4	F	5	NA	0.527202324	62.34491458
Prestwick 4	D	5	NA	0.518701217	81.61370793
Prestwick 4	D	16	NA	0.514647736	76.34577219
Prestwick 4	H	3	NA	0.514283456	60.49832648
Prestwick 4	F	10	NA	0.499715661	58.52796472
Prestwick 4	D	13	NA	0.499230159	64.77360434
Prestwick 4	H	12	NA	0.494213867	48.54307894
Prestwick 4	H	6	NA	0.489344215	67.47664728
Prestwick 4	F	18	NA	0.477124899	48.78236069
Prestwick 4	F	9	NA	0.473176963	51.42706383
Prestwick 4	P	7	NA	0.469477553	70.68319486
Prestwick 4	L	9	NA	0.455835661	71.22354122
Prestwick 4	N	18	NA	0.451956864	60.65507199
Prestwick 4	J	4	NA	0.451731029	75.57809465
Prestwick 4	B	11	NA	0.429538045	67.95185265
Prestwick 4	J	13	NA	0.426673428	74.54117361
Prestwick 4	J	8	NA	0.421706333	56.72450243
Prestwick 4	N	22	NA	0.407046035	67.26902735
Prestwick 4	N	4	NA	0.404026801	63.46656392
Prestwick 4	L	22	NA	0.399782735	71.98980714
Prestwick 4	H	18	NA	0.399725898	75.74669033
Prestwick 4	D	10	NA	0.396125922	54.43221072
Prestwick 4	P	12	NA	0.393748457	68.962235
Prestwick 4	N	3	NA	0.391856974	72.78745136
Prestwick 4	F	19	NA	0.385079411	69.97121111
Prestwick 4	H	15	NA	0.382857287	76.0665235
Prestwick 4	J	12	NA	0.379687345	55.86054256
Prestwick 4	J	17	NA	0.375147593	66.15348464
Prestwick 4	D	20	NA	0.374598142	76.74449844
Prestwick 4	N	21	NA	0.371886983	75.67836749
Prestwick 4	J	14	NA	0.358319388	51.93636197
Prestwick 4	L	14	NA	0.357647632	72.26588176
Prestwick 4	F	8	NA	0.356904539	2.250569765
Prestwick 4	F	7	NA	0.352399918	57.71489901
Prestwick 4	D	11	NA	0.34766806	75.24965353
Prestwick 4	B	3	NA	0.344915759	69.37781772
Prestwick 4	P	19	NA	0.33653369	79.67217831
Prestwick 4	P	10	NA	0.326301958	68.70701915
Prestwick 4	N	9	NA	0.324777765	83.63576763
Prestwick 4	L	17	NA	0.314276528	84.60551405
Prestwick 4	F	14	NA	0.313024052	46.02489348
Prestwick 4	N	7	NA	0.302020592	45.36013688
Prestwick 4	D	21	NA	0.288467928	88.51626703
Prestwick 4	D	6	NA	0.282335946	70.2792641
Prestwick 4	D	8	NA	0.281088798	51.40231169
Prestwick 4	P	6	NA	0.271616639	68.96389685
Prestwick 4	P	11	NA	0.265602704	57.38443465
Prestwick 4	P	8	NA	0.253732785	70.46116391
Prestwick 4	L	10	NA	0.247586474	74.9604779
Prestwick 4	F	15	NA	0.245094791	75.83563012
Prestwick 4	J	22	NA	0.211562854	78.40188385
Prestwick 4	P	22	NA	0.201314043	25.57614228
Prestwick 4	J	19	NA	0.197514463	60.16605819
Prestwick 4	J	3	NA	0.16109964	75.0282621
Prestwick 4	D	9	NA	0.142644563	63.67196484
Prestwick 4	L	7	NA	0.142103605	89.95688778
Prestwick 4	N	13	NA	0.136173342	72.59449771
Prestwick 4	H	7	NA	0.129147712	68.38314092
Prestwick 4	N	6	NA	0.127702535	78.17447236
Prestwick 4	P	14	NA	0.125077012	65.97017634
Prestwick 4	D	18	NA	0.122233109	80.86577639
Prestwick 4	H	8	NA	0.120361686	62.923145
Prestwick 4	H	9	NA	0.111767273	79.3235114
Prestwick 4	H	16	NA	0.108182942	54.30253053
Prestwick 4	J	7	NA	0.083399551	69.49516683
Prestwick 4	B	22	NA	0.069086756	68.18578466
Prestwick 4	P	13	NA	0.068202913	75.07318445
Prestwick 4	F	11	NA	0.057347523	72.38416862
Prestwick 4	L	15	NA	0.045533023	68.44815813
Prestwick 4	N	17	NA	0.039729292	43.92246917
Prestwick 4	P	3	NA	0.03948742	69.23853319
Prestwick 4	L	8	NA	0.038175472	83.79802298
Prestwick 4	P	4	NA	0.026992953	79.46409105
Prestwick 4	N	19	NA	0.005964754	76.55947097
Prestwick 4	N	11	NA	0.000795046	71.7156807
Prestwick 4	H	17	NA	-0.017533562	57.95336736
Prestwick 4	L	18	NA	-0.020747038	61.38518572
Prestwick 4	P	15	NA	-0.025814691	67.64705883
Prestwick 4	H	19	NA	-0.031542477	68.07094959
Prestwick 4	F	17	NA	-0.034398633	63.67557601
Prestwick 4	N	16	NA	-0.044411106	77.4881421
Prestwick 4	L	12	NA	-0.050900582	78.74978953
Prestwick 4	P	17	NA	-0.058288446	67.71849473
Prestwick 4	P	5	NA	-0.060677168	62.10282063
Prestwick 4	N	20	NA	-0.074320874	64.74182543
Prestwick 4	L	11	NA	-0.075881174	68.46976879
Prestwick 4	P	21	NA	-0.080295998	66.6301788
Prestwick 4	N	15	NA	-0.085027897	71.35038324
Prestwick 4	D	17	NA	-0.109668857	83.01400671
Prestwick 4	P	20	NA	-0.232475497	77.4298284
Prestwick 4	L	6	NA	-0.268287011	79.00266507
Prestwick 4	P	9	NA	-0.282794789	78.02040115
Prestwick 4	J	15	NA	-0.318294058	73.65989218
Prestwick 4	F	16	NA	-0.336575212	68.4507682
Prestwick 4	N	12	NA	-0.466970796	21.33138901
Prestwick 4	L	4	NA	-1.967542038	79.028931
Prestwick 4	F	13	NA	-2.441909125	69.1793565
Prestwick 4	H	13	NA	-2.485429294	71.33033637
Prestwick 2	M	8	Metrizamide	-0.075971745	77.49673789
KinInh 1	E	5	PI-103	-0.076485379	73.10869613
Prestwick 1	J	11	Tolfenamic acid	-0.07676054	89.16337286
KinInh 1	H	11	AG 494	-0.082367491	74.71891627
Prestwick 3	K	8	Norgestrel-(-)-D	-0.082781044	58.62982815
Prestwick 2	N	9	Tobramycin	-0.083303572	67.77207151
Prestwick 3	I	20	Sulfameter	-0.083612346	40.77442847
Prestwick 2	I	17	Bepridil hydrochloride	-0.0847254	65.72306015
Prestwick 3	L	14	Bephenium hydroxynaphthoate	-0.085204528	64.23503439
Prestwick 1	D	17	Mephenesin	-0.087496807	68.44978841
Prestwick 3	I	18	Vidarabine	-0.087828822	60.58176295
KinInh 1	I	14	PF 573228	-0.088722643	86.26355661
KinInh 2	M	8	CCT137690	-0.090137087	88.73613541
KinInh 1	L	17	DCA, Dichloroacetate	-0.094542066	60.24767059
Prestwick 3	K	6	Leflunomide	-0.096812851	64.86092086
Prestwick 4	E	16	Ticarcillin sodium	-0.099290156	18.88179801
Prestwick 1	D	15	Sulfamethoxazole	-0.100353379	73.0276287
Prestwick 4	M	12	Verteporfin	-0.100668031	70.77763177
KinInh 1	L	6	CYT11387, CYT387	-0.102811988	79.32580527
KinInh 1	E	22	Temsirolimus	-0.103815854	69.25719982
Prestwick 1	F	17	Pentolinium bitartrate	-0.105052472	71.8668255
KinInh 2	K	19	Merck-22-6	-0.10594017	57.91826731
Prestwick 3	H	12	Lorglumide sodium salt	-0.106201366	84.52004588
Prestwick 1	F	14	Disopyramide	-0.109087028	80.9548439
Prestwick 2	J	13	Ethionamide	-0.110066879	63.77167291
Prestwick 1	H	3	Midodrine hydrochloride	-0.110425543	42.18407514
Prestwick 3	D	20	Adrenosterone	-0.112980949	85.71633241
Prestwick 1	G	18	Nalbuphine hydrochloride	-0.115139797	67.34777843
Prestwick 4	M	13	Oxamniquine	-0.11566718	57.24920773
Prestwick 4	I	4	(S)-propranolol hydrochloride	-0.116397312	65.88233315
Prestwick 3	N	15	Paromomycin sulfate	-0.11660895	68.33018768
Prestwick 2	P	4	Thiamine hydrochloride	-0.118687971	64.63440283
Prestwick 1	H	19	Prilocaine hydrochloride	-0.120768532	46.45166228
Prestwick 2	N	18	Salsolinol hydrobromide	-0.12140857	53.00166374
Prestwick 2	F	21	Cyclizine hydrochloride	-0.123382399	67.4919822
Prestwick 2	L	16	Quipazine dimaleate salt	-0.123707169	56.0713964
KinInh 1	N	10	PI-93	-0.123958386	76.64969591
Prestwick 3	K	22	Cinoxacin	-0.124347415	48.93334254
Prestwick 4	G	18	Benzylpenicillin sodium	-0.125179328	65.47886692
KinInh 2	G	20	NVP-BSK805	-0.126531008	75.04703046
KinInh 1	L	11	Ellagic acid	-0.129113784	75.85091677
Prestwick 1	L	14	Acemetacin	-0.130838417	78.79554218
Prestwick 1	N	15	Clemizole hydrochloride	-0.130934825	61.74333523
KinInh 1	E	13	Vatalanib dihydrochloride	-0.131680317	74.77165023
Prestwick 3	K	19	Hexestrol	-0.132162415	69.76175685
Prestwick 2	M	14	Naringenine	-0.136064567	72.75383901
Prestwick 3	D	8	Felbinac	-0.136596405	68.9740837
KinInh 1	A	5	AS 601245	-0.136652277	94.11109863
Prestwick 3	I	14	Tinidazole	-0.138578042	72.77657082
Prestwick 3	O	7	Dipyrone	-0.139787416	58.53584022
KinInh 2	M	16	BAY 57-9352, Telatinib	-0.141461024	54.70310331
Prestwick 3	F	16	S-(+)-ibuprofen	-0.141607134	73.46624233
Prestwick 2	J	19	Mesoridazine besylate	-0.141926659	76.83078944
Prestwick 1	H	4	Vincamine	-0.142492493	1.458747122
Prestwick 3	L	6	S(-)Eticlopride hydrochloride	-0.143292298	19.17171567
Prestwick 1	P	9	Chlorphensin carbamate	-0.145346108	72.28073417
Prestwick 3	L	10	Flucytosine	-0.145533337	40.93973907
KinInh 1	K	7	IRAK-1/4 Inhibitor I	-0.145897554	72.28674223
Prestwick 2	G	7	Enoxacin	-0.146972546	56.06570415
KinInh 2	M	22	VE-821	-0.148736516	55.13900266
KinInh 2	C	16	MGCD-265	-0.150898051	71.02412593
Prestwick 2	L	11	Methoxamine hydrochloride	-0.154696725	53.49325053
Prestwick 3	M	9	Bromopride	-0.155036151	74.69088392
KinInh 1	I	21	GW441756 hydrochloride	-0.156448515	66.83098622
KinInh 2	M	15	RAF265, RAF-265, CHIR-265	-0.158667176	77.95105703
Prestwick 2	P	21	Prenylamine lactate	-0.159025054	59.87388694
Prestwick 1	G	10	Ampicillin trihydrate	-0.161888156	56.37896863
Prestwick 4	O	18	Cefepime hydrochloride	-0.162873462	63.56645445
Prestwick 1	M	3	Morantel tartrate	-0.163128598	68.2552999
KinInh 1	P	18	AZD-1152-HQPA, Barasertib	-0.164861465	84.53035434
Prestwick 3	M	5	Succinylsulfathiazole	-0.165706057	71.98790947
Prestwick 3	M	16	Merbromin	-0.168240433	71.36524823
Prestwick 3	E	9	Delcorine	-0.169396381	61.20170153
KinInh 1	J	16	BMS-5	-0.169402575	63.53123045
Prestwick 1	P	5	Scopolamin-N-oxide hydrobromide	-0.174854038	98.39226549
Prestwick 4	K	19	Tribenoside	-0.177003727	69.56689231
KinInh 1	J	4	AV-412, MP-412	-0.178408111	72.75147109
Prestwick 2	I	13	Ambroxol hydrochloride	-0.178662074	77.8594399
Prestwick 2	P	11	Nifuroxazide	-0.1806338	12.14355949
Prestwick 1	P	18	Quinacrine dihydrochloride dihydrate	-0.180910835	42.29251488
Prestwick 2	J	5	Thiostrepton	-0.181173479	83.75910963
Prestwick 2	M	10	Muramic acid, N-acetyl	-0.181377785	62.93469134
Prestwick 2	N	11	Tetramisole hydrochloride	-0.182041013	75.88844452
Prestwick 1	O	16	Gallamine triethiodide	-0.183065873	70.57598919
Prestwick 1	H	13	Pentoxifylline	-0.185938203	55.96261464
KinInh 1	O	12	VX-702	-0.18603085	72.80427478
KinInh 1	F	5	IC87114, PIK-39, PIK-23	-0.190415078	73.7763645
Prestwick 3	O	21	Cefuroxime sodium salt	-0.191713154	55.60091624
KinInh 1	K	6	Necrostatin-1	-0.192882691	65.30145802
Prestwick 1	J	17	Trimethoprim	-0.192925139	75.79945067
KinInh 2	E	22	AZD6482	-0.194847907	67.81892658
Prestwick 3	G	8	Demeclocycline hydrochloride	-0.198212129	74.71736997
Prestwick 3	I	4	Butamben	-0.198516032	67.98840022
Prestwick 3	M	17	Benzethonium chloride	-0.199476622	75.19724036
Prestwick 3	K	12	Sulfamethazine sodium salt	-0.20105599	79.79800013
KinInh 1	N	18	SB242235	-0.203201931	69.01587583
Prestwick 2	N	6	Stachydrine hydrochloride	-0.204997186	77.53279965
Prestwick 1	N	18	Pimozide	-0.205340102	64.13994149
Prestwick 3	L	15	(+) -Levobunolol hydrochloride	-0.205980989	69.27651005
Prestwick 1	H	18	Cinnarizine	-0.206398639	64.91648307
KinInh 2	I	13	XL-184, XL184, BMS-907351, Cabozantinib malate	-0.206885367	75.7968008
Prestwick 3	F	14	Fluspirilen	-0.20696781	68.69203658
KinInh 1	E	7	Axitinib	-0.208127496	71.60609584
Prestwick 1	E	12	Danazol	-0.212507687	65.53419243
KinInh 1	C	16	eIF-2a Inhibitor II, Sal003	-0.213665542	71.34235161
Prestwick 1	C	20	Mianserine hydrochloride	-0.217069026	75.89595751
KinInh 2	I	6	SCH900776	-0.218114064	68.29845036
KinInh 1	D	19	TX-1918	-0.220014827	76.92193197
KinInh 1	J	17	Dorsomorphin dihydrochloride, BML-275	-0.221152723	74.9898725
Prestwick 2	L	17	Phenindione	-0.221782558	47.82436989
Prestwick 1	E	10	Famotidine	-0.223096347	68.0216249
Prestwick 2	O	16	Progesterone	-0.223734955	74.8748021
KinInh 1	M	16	L 779450	-0.224182772	53.91034869
Prestwick 1	G	12	Haloperidol	-0.227209259	72.76729955
Prestwick 3	K	9	Sulfamerazine	-0.228525245	39.58044583
Prestwick 3	N	7	Etidronic acid, disodium salt	-0.22909056	71.87839743
Prestwick 2	O	18	Felodipine	-0.233666469	85.18791604
Prestwick 2	D	12	Ipratropium bromide	-0.235465147	74.73268236
Prestwick 1	K	15	Benoxinate hydrochloride	-0.23601173	71.3711659
KinInh 2	M	21	PIK-294	-0.240418972	75.36672011
KinInh 2	M	6	RET Inhibitor Example 8 (Free base)	-0.240995739	74.39312627
Prestwick 3	H	6	Monobenzone	-0.248119264	75.1984656
Prestwick 3	J	18	Nilutamide	-0.251397198	51.48164189
Prestwick 1	H	6	Indomethacin	-0.252249265	84.48047671
Prestwick 3	F	11	Trichlormethiazide	-0.252255496	81.49516364
Prestwick 2	O	9	Kanamycin A sulfate	-0.253189699	56.01397442
Prestwick 2	K	15	Nafronyl oxalate	-0.253322458	67.16516525
Prestwick 1	F	11	Aztreonam	-0.253467532	77.60946795
Prestwick 3	H	8	2-Aminobenzenesulfonamide	-0.25408443	22.86764706
KinInh 2	E	10	Hesperadin	-0.258684434	88.44158333
KinInh 1	B	22	PF-04217903	-0.259716209	54.62722924
KinInh 1	I	10	SU 4312	-0.259878382	27.66943601
KinInh 1	N	14	R1487	-0.26189282	78.83589031
KinInh 1	N	11	ZM 306416 hydrochloride	-0.265749804	29.32312715
KinInh 2	O	12	WAY-600	-0.26582339	72.85729592
KinInh 1	A	22	JNJ-7706621	-0.269322917	75.64516779
KinInh 1	L	8	E7080	-0.271736446	66.57134641
Prestwick 2	D	18	Corynanthine hydrochloride	-0.272035438	67.4771789
KinInh 1	N	17	Arctigenin, (-)-Arctigenin	-0.273170074	71.23358315
KinInh 1	K	22	SGI-1776	-0.273343087	69.28842739
Prestwick 2	E	22	Cisapride	-0.273392784	68.55692069
KinInh 1	G	5	Imatinib Mesylate	-0.277251988	61.05229063
Prestwick 3	F	7	Sulfamonomethoxine	-0.277545536	73.78343841
Prestwick 2	M	3	Lidoflazine	-0.278003416	76.79391978
Prestwick 4	K	7	Deptropine citrate	-0.282988106	74.23404979
Prestwick 2	F	17	nicardipine hydrochloride	-0.283229119	51.66846265
Prestwick 3	O	13	Pramoxine hydrochloride	-0.283314711	77.13874296
Prestwick 2	P	16	Retrorsine	-0.28382802	71.15776236
KinInh 2	C	19	AMG-900	-0.284798921	65.15661758
Prestwick 3	K	14	Guaifenesin	-0.287479918	53.53687455
KinInh 1	M	18	PLX4720	-0.287989714	71.81844129
Prestwick 2	H	13	Lovastatin	-0.289122646	94.22552835
Prestwick 2	L	21	Clorsulon	-0.291874067	36.89213197
KinInh 1	H	13	AG 825, Tyrphostin AG 825	-0.293614167	72.80255714
Prestwick 2	G	8	Cyanocobalamin	-0.293797851	70.24434293
Prestwick 2	H	14	Convolamine hydrochloride	-0.294053158	65.95770187
Prestwick 3	G	18	Ribostamycin sulfate salt	-0.294465318	61.11273777
Prestwick 3	P	19	Capsaicin	-0.294886207	65.61502764
Prestwick 3	N	20	(+,-)-Octopamine hydrochloride	-0.2971443	70.67904283
KinInh 1	B	11	NSC 663284	-0.29749159	79.2955946
Prestwick 3	P	10	Tyloxapol	-0.298248517	69.96997498
Prestwick 2	F	14	Berberine chloride	-0.304405074	47.93192112
Prestwick 1	G	9	Triamterene	-0.304689853	66.9557364
Prestwick 3	E	15	Foliosidine	-0.311078897	58.29632533
KinInh 1	O	14	ZM447439	-0.314046726	52.14636432
Prestwick 3	O	4	(R) -Naproxen sodium salt	-0.316410164	73.56648824
Prestwick 3	E	12	Spiramycin	-0.320688572	65.20601773
Prestwick 2	F	12	Lobeline alpha (-) hydrochoride	-0.321159992	75.12745283
Prestwick 3	O	18	Dienestrol	-0.32283529	73.44054102
Prestwick 3	K	15	3-alpha-Hydroxy-5-beta-androstan-17-one	-0.324310748	73.245059
Prestwick 3	L	17	Doxazosin mesylate	-0.325144149	35.40741905
Prestwick 1	I	4	Bromocryptine mesylate	-0.325412373	52.83375746
Prestwick 3	J	16	S(-)-terguride hydrogen maleate	-0.325514968	69.85288294
Prestwick 2	L	15	Piracetam	-0.326427924	66.56029211
Prestwick 2	K	10	Lysergol	-0.327428822	62.52786488
Prestwick 3	J	7	Nafcillin sodium salt monohydrate	-0.32767015	69.6460794
Prestwick 3	O	9	Isosorbide dinitrate	-0.327944396	70.40543383
Prestwick 3	M	20	Drofenine hydrochloride	-0.328064969	69.0534145
KinInh 1	K	16	10-DEBC hydrochloride	-0.32809268	87.53632222
Prestwick 3	P	7	Theophylline monohydrate	-0.328722794	75.98685637
Prestwick 1	L	17	Fenbufen	-0.329415224	65.02119264
Prestwick 2	M	4	Domperidone maleate	-0.333849721	72.21938341
KinInh 1	C	17	AG 1296	-0.334601255	76.89040678
Prestwick 2	I	4	Estradiol-17 beta	-0.33550125	52.96186387
Prestwick 2	O	21	Hesperidin	-0.335531201	61.40674266
KinInh 2	I	11	KU-60019	-0.335933864	63.52442241
Prestwick 3	L	21	Methylhydantoin-5-(L)	-0.336427714	68.20207919
Prestwick 2	O	17	Oxantel pamoate	-0.337070083	68.25677235
Prestwick 3	D	18	Dioxybenzone	-0.3372303	65.65047804
Prestwick 1	F	13	Cloxacillin sodium salt	-0.339167489	69.6652061
Prestwick 2	M	7	Nicardipine hydrochloride	-0.339990397	71.69996936
Prestwick 4	A	20	Oxyphenbutazone	-0.340595329	60.07949516
KinInh 1	I	18	Quercetin	-0.343304984	53.49108941
KinInh 1	G	21	FK-506	-0.344718444	83.92776397
Prestwick 2	O	10	Piperine	-0.351057908	76.22507604
KinInh 1	F	10	MK-2206	-0.355738766	75.48804793
Prestwick 3	M	13	(1-[(4-Chlorophenyl)phenyl-methyl]-4-methylpiperazine)	-0.358450851	70.84369748
Prestwick 2	G	6	Corticosterone	-0.36063702	82.25764667
Prestwick 3	H	10	Estrone	-0.361268187	51.00806569
Prestwick 2	N	20	Gramine	-0.362510499	75.76166282
Prestwick 2	M	20	Niridazole	-0.36387214	77.43150601
KinInh 1	D	6	ABT-869, Linifanib, AL-39324, RG-3635	-0.367997199	64.18562108
Prestwick 3	N	16	Prazosin hydrochloride	-0.371327922	68.87677798
Prestwick 2	P	10	Riboflavine	-0.371525928	73.20119274
Prestwick 2	G	9	Clopamide	-0.373242901	66.76179826
KinInh 1	I	8	Sphingosine	-0.375803277	72.87929781
Prestwick 2	G	10	Cefadroxil	-0.376084504	73.03970567
KinInh 1	H	21	Lavendustin A, RG 14355	-0.377475877	42.65145247
Prestwick 2	M	9	Probucol	-0.378982816	73.34131605
Prestwick 3	E	16	Cefamandole sodium salt	-0.379699492	59.41467662
Prestwick 3	G	19	Delsoline	-0.381224556	55.49624845
KinInh 1	C	8	Kenpaullone	-0.381904079	72.22709018
KinInh 1	L	19	IPA 3	-0.387260525	68.71164063
Prestwick 2	J	12	Hydrocotarnine hydrobromide	-0.389783639	55.12673208
Prestwick 3	B	14	Clioquinol	-0.392092302	58.22661917
Prestwick 2	P	9	Tolazamide	-0.394164466	65.5584734
Prestwick 4	E	9	Reserpinic acid hydrochloride	-0.3988408	77.8171821
KinInh 1	M	15	BIBU 1361 dihydrochloride	-0.400944643	73.27888249
Prestwick 2	M	11	Mitoxantrone dihydrochloride	-0.404454217	70.18401957
Prestwick 2	J	18	Cinchonine	-0.405099315	77.05577173
Prestwick 1	I	14	Mefloquine hydrochloride	-0.408320134	69.14379764
Prestwick 2	I	19	Buspirone hydrochloride	-0.415490469	74.93630902
KinInh 1	E	18	Pimecrolimus	-0.416366168	61.39586455
Prestwick 3	M	7	Famprofazone	-0.417302701	68.73241279
Prestwick 1	N	17	Tropicamide	-0.418446153	81.36911102
Prestwick 3	O	16	Methotrimeprazine maleat salt	-0.421047563	79.15261096
Prestwick 1	N	10	Econazole nitrate	-0.421202491	30.43235573
KinInh 1	K	19	SKF-86002	-0.421734265	65.59425044
Prestwick 4	M	21	Torsemide	-0.424518562	63.17031389
Prestwick 3	J	15	(-) -Levobunolol hydrochloride	-0.425303505	84.74650115
Prestwick 3	K	20	Zomepirac sodium salt	-0.425441194	87.50994952
KinInh 1	O	15	SB 239063	-0.426371409	74.12973594
Prestwick 3	J	8	Xamoterol hemifumarate	-0.42765232	76.40937216
Prestwick 3	M	8	Clofibric acid	-0.427720725	72.21169538
Prestwick 2	N	22	Dimethisoquin hydrochloride	-0.43148644	73.58968098
KinInh 2	O	11	AZD-1480, AZD1480	-0.433726747	68.39067223
Prestwick 1	L	12	Pergolide mesylate	-0.436741552	75.45647252
KinInh 1	G	18	CID 755673	-0.437999374	70.59285663
Prestwick 1	N	22	Mebeverine hydrochloride	-0.438682521	36.35112304
KinInh 1	C	13	PIK 90	-0.440682394	66.85767909
Prestwick 3	O	10	Eucatropine hydrochloride	-0.440713968	68.48333105
KinInh 2	C	15	AZD-8055, AZD 8055, AZD8055	-0.441093523	55.54125844
Prestwick 1	N	19	Nefopam hydrochloride	-0.441168747	66.08333617
KinInh 1	F	13	Compound 401	-0.441283768	68.33406957
KinInh 1	J	10	Bisindoylmaleimide X, HCl salt	-0.444761158	74.78030376
Prestwick 1	I	15	Ticlopidine hydrochloride	-0.445778202	66.05708013
Prestwick 1	P	20	Clofilium tosylate	-0.446665443	80.2356501
KinInh 1	M	4	A-443654	-0.448520953	72.19307097
KinInh 1	H	19	JNJ 28871063 hydrochloride	-0.450050856	74.57267548
Prestwick 1	H	17	Salbutamol	-0.451685403	69.86285225
KinInh 2	G	22	JNJ-38158471	-0.452756337	55.63717094
Prestwick 1	O	15	Prednisone	-0.453380066	64.11696264
KinInh 1	J	11	ABT 702 dihydrochloride	-0.4564596	83.60129363
Prestwick 3	I	8	Meclofenoxate hydrochloride	-0.458153603	64.04788753
Prestwick 1	G	8	Ciprofloxacin hydrochloride	-0.467261695	81.77830322
Prestwick 1	O	5	Imipramine hydrochloride	-0.467684351	44.93524484
Prestwick 1	N	9	Oxymetazoline hydrochloride	-0.467808267	49.88579373
Prestwick 2	E	16	Chlorogenic acid	-0.471640965	87.92848336
KinInh 2	I	19	AZ628, AZ-628	-0.476891505	56.33610784
Prestwick 1	K	18	Terfenadine	-0.479057443	51.8577189
Prestwick 2	O	15	Clomiphene citrate (Z,E)	-0.482093436	34.52900542
KinInh 1	K	15	SD 208	-0.484939973	61.96150535
KinInh 2	M	18	A 1070722	-0.485637999	73.48687473
Prestwick 3	N	12	S(+)-Terguride	-0.490181721	64.49996183
Prestwick 1	H	9	Nimesulide	-0.492328139	80.15805565
Prestwick 2	O	13	Etoposide	-0.495379392	54.04380939
KinInh 2	A	7	ST638, ST-638	-0.4994906	70.39373145
KinInh 2	A	18	GSK-1059615, GSK-615	-0.500105581	47.38377893
Prestwick 2	I	6	Fusaric acid	-0.501225773	71.43476851
KinInh 1	A	12	PP2	-0.505538782	51.55535792
KinInh 1	K	18	FPA 124	-0.507070237	67.0560466
Prestwick 1	O	10	Josamycin	-0.50768718	94.72713403
Prestwick 1	D	5	Etofylline	-0.509722269	96.27615903
KinInh 2	M	3	PHA-793887	-0.514796715	52.81106982
KinInh 1	J	12	BMS-2	-0.517379701	67.10328463
Prestwick 2	I	14	Carteolol hydrochloride	-0.520522582	78.55248298
KinInh 2	A	8	ASP-3026	-0.521077015	71.02517934
Prestwick 2	N	7	Betahistine mesylate	-0.52376807	72.85897293
Prestwick 3	G	14	Diethylstilbestrol	-0.52472813	78.54088559
KinInh 1	M	14	Sorafenib	-0.529606497	71.81033707
Prestwick 2	N	13	Pregnenolone	-0.531770964	76.6901481
KinInh 1	J	15	A 83-01	-0.532416681	61.95673495
Prestwick 1	N	12	Bupivacaine hydrochloride	-0.534014749	69.54244438
KinInh 1	F	22	GSK-461364, GSK461364	-0.535975788	78.93073252
KinInh 1	C	19	AS604850	-0.537364786	45.84638567
Prestwick 1	P	22	Fluphenazine dihydrochloride	-0.539680308	62.46588076
Prestwick 2	E	13	Maprotiline hydrochloride	-0.541626632	61.36337951
KinInh 1	L	18	MP-470	-0.541731332	71.72822657
Prestwick 3	I	12	Ethoxyquin	-0.543088499	68.95709228
Prestwick 3	N	6	Bretylium tosylate	-0.544774952	67.05318984
KinInh 1	L	15	GSK 650394	-0.550389495	1601
KinInh 1	E	17	VX-680	-0.551803537	1602
KinInh 1	H	18	AT9283	-0.553459644	1603
Prestwick 1	C	16	Disulfiram	-0.553888817	1604
KinInh 1	C	20	Nilotinib	-0.558411339	1605
Prestwick 2	I	18	Hydroxytacrine maleate (R,S)	-0.561255825	1606
Prestwick 2	J	17	Triflusal	-0.568047954	1607
Prestwick 1	M	8	Chlorhexidine	-0.569109848	1608
Prestwick 2	H	7	Norcyclobenzaprine	-0.581384222	1609
KinInh 1	N	6	PF562271	-0.582784529	1610
KinInh 1	G	10	SU-11274	-0.582854637	1611
Prestwick 1	M	10	Loperamide hydrochloride	-0.583674779	1612
KinInh 1	E	12	SC 514	-0.584843444	1613
Prestwick 1	D	12	Niflumic acid	-0.585189416	1614
KinInh 2	I	5	Cdk1/2 Inhibitor III	-0.586466109	1615
KinInh 2	O	21	R788, R-788, Fostamatinib disodium, R935788, R-935788, NSC-745942	-0.586760043	1616
KinInh 1	I	6	SP-600125	-0.58756375	1617
KinInh 1	A	18	Sorafenib,p-Toluenesulfonate Salt	-0.588469388	1618
Prestwick 2	F	19	Bromperidol	-0.590859707	1619
Prestwick 2	P	20	Protoveratrine A	-0.594679083	1620
Prestwick 3	H	19	Ganciclovir	-0.597930477	1621
KinInh 1	M	3	SU 6656	-0.600119821	1622
Prestwick 1	O	21	Trimethobenzamide hydrochloride	-0.600826668	1623
Prestwick 3	J	14	Idazoxan hydrochloride	-0.600937583	1624
KinInh 1	K	14	SKI II	-0.60226351	1625
KinInh 2	C	12	WZ3146, WZ-3146	-0.618762908	1626
Prestwick 1	G	16	Chlorpheniramine maleate	-0.620929224	1627
Prestwick 2	H	9	Pyrazinamide	-0.623537041	1628
KinInh 1	I	16	TPCA-1	-0.627442144	1629
KinInh 1	D	16	BIBF-1120, Intedanib, Vargatef	-0.630864512	1630
Prestwick 1	O	13	Dibucaine	-0.632279578	1631
Prestwick 2	K	9	Methylergometrine maleate	-0.633457205	1632
Prestwick 2	G	11	Hycanthone	-0.639561805	1633
Prestwick 3	P	5	Iopromide	-0.64118	1634
Prestwick 1	O	20	Dihydrostreptomycin sulfate	-0.643014117	1635
Prestwick 2	P	13	Mycophenolic acid	-0.648272321	1636
Prestwick 1	P	3	Etodolac	-0.649944787	1637
Prestwick 1	K	21	Tolazoline hydrochloride	-0.650607341	1638
KinInh 1	F	3	K-252c, Staurosporine Aglycone	-0.652509355	1639
Prestwick 2	L	7	Phenacetin	-0.656545366	1640
KinInh 1	H	17	HDS 029	-0.662405089	1641
KinInh 2	K	8	NVP-BHG712	-0.665475948	1642
Prestwick 2	M	16	Naringin hydrate	-0.665500343	1643
Prestwick 2	O	19	Prochlorperazine dimaleate	-0.666773479	1644
KinInh 2	E	14	PD318088	-0.668372949	1645
Prestwick 1	N	20	Amodiaquin dihydrochloride dihydrate	-0.668616787	1646
Prestwick 3	L	9	Roxithromycin	-0.66987637	1647
Prestwick 2	I	8	Gabazine	-0.676360783	1648
Prestwick 3	I	9	Heliotrine	-0.676511049	1649
Prestwick 2	D	7	Omeprazole	-0.683671329	1650
Prestwick 3	P	11	Reserpine	-0.687689613	1651
KinInh 1	H	14	AMG-47a	-0.693508761	1652
Prestwick 1	O	6	Oleandomycin phosphate	-0.695167526	1653
Prestwick 1	P	7	Hyoscyamine (L)	-0.70062773	1654
Prestwick 3	P	20	Proparacaine hydrochloride	-0.701957532	1655
KinInh 2	K	4	TCS 2312	-0.705077857	1656
KinInh 2	O	15	JAK compound I (VI-53)	-0.707392575	1657
KinInh 1	H	16	AMG-Tie2-1	-0.70751324	1658
KinInh 1	A	13	CT 99021	-0.71419295	1659
Prestwick 1	N	6	Lincomycin hydrochloride	-0.717449492	1660
Prestwick 1	E	16	Atropine-N-oxide hydrochloride	-0.722072598	1661
KinInh 1	B	20	XL-880, GSK-1363089, EXEL-2880, GSK-089, foretinib	-0.722732452	1662
Prestwick 2	J	7	Methionine sulfoximine (L)	-0.724716211	1663
Prestwick 1	K	10	Diltiazem hydrochloride	-0.725569575	1664
Prestwick 1	L	7	Fenspiride hydrochloride	-0.732263709	1665
Prestwick 1	M	18	Canrenoic acid potassium salt	-0.739728863	1666
Prestwick 2	J	8	Monocrotaline	-0.740318955	1667
Prestwick 2	K	11	Methiothepin maleate	-0.740605399	1668
Prestwick 2	M	17	Dequalinium dichloride	-0.74240771	1669
KinInh 1	L	16	Merck-5, Mk-5	-0.745416323	1670
KinInh 1	M	6	CGP 57380	-0.746033414	1671
Prestwick 3	M	3	Trihexyphenidyl-D,L Hydrochloride	-0.752975104	1672
KinInh 1	P	20	ERK2 inhibitor	-0.754127704	1673
Prestwick 1	J	18	Spiperone	-0.756350611	1674
Prestwick 2	H	6	Ajmalicine hydrochloride	-0.757592557	1675
Prestwick 3	L	11	Beclomethasone dipropionate	-0.766978878	1676
Prestwick 1	O	22	Gentamicine sulfate	-0.768644819	1677
Prestwick 1	M	20	Thioproperazine dimesylate	-0.779180662	1678
Prestwick 3	O	19	Cephalothin sodium salt	-0.779872024	1679
KinInh 1	P	12	YM201636	-0.780719976	1680
Prestwick 1	E	14	Lisuride (S)(-)	-0.784497492	1681
KinInh 2	I	22	PX-866, DJM-166, DJM-2-166	-0.785370177	1682
Prestwick 3	O	8	Cloperastine hydrochloride	-0.786181767	1683
KinInh 1	D	10	Enzastaurin, LY-317615	-0.792980853	1684
Prestwick 3	E	19	Anabasine	-0.793980442	1685
KinInh 1	M	10	TAE-684	-0.794595182	1686
KinInh 2	M	12	GDC-0941	-0.802850355	1687
Prestwick 1	M	14	Tamoxifen citrate	-0.805815938	1688
KinInh 1	A	15	GDC-0941 bismesylate	-0.812293049	1689
Prestwick 1	I	8	Dehydrocholic acid	-0.818489888	1690
Prestwick 1	M	4	Verapamyl hydrochloride	-0.825342317	1691
KinInh 1	D	3	BMS-536924	-0.827239349	1692
Prestwick 1	E	13	Cimetidine	-0.827772564	1693
Prestwick 1	L	8	Glafenine hydrochloride	-0.84026873	1694
Prestwick 1	G	14	Naltrexone hydrochloride dihydrate	-0.84931381	1695
Prestwick 2	I	15	Benfluorex hydrochloride	-0.855714401	1696
KinInh 1	A	19	GW 843682X	-0.856995796	1697
KinInh 1	L	5	BI 78D3	-0.85746887	1698
Prestwick 1	I	7	Betazole hydrochloride	-0.861630939	1699
Prestwick 2	K	12	Mebhydroline 1,5-naphtalenedisulfonate	-0.861970166	1700
KinInh 1	I	19	GW2974	-0.861978892	1701
KinInh 2	G	5	WZ4002, WZ-4002	-0.864520256	1702
Prestwick 2	J	4	Scoulerine	-0.873345443	1703
KinInh 2	O	16	WYE-125132, WYE-132	-0.87512021	1704
KinInh 1	A	21	MLN-518	-0.883562636	1705
Prestwick 4	I	6	(-)-Eseroline fumarate salt	-0.883754822	1706
Prestwick 2	H	11	Trimethadione	-0.885303534	1707
Prestwick 1	N	16	Oxytetracycline dihydrate	-0.888988807	1708
KinInh 1	D	5	NVP-AEW541, AEW541	-0.891154372	1709
Prestwick 2	G	12	Cyclosporin A	-0.898530966	1710
Prestwick 3	N	10	Phenoxybenzamine hydrochloride	-0.900348679	1711
Prestwick 3	H	7	Ifosfamide	-0.900706123	1712
Prestwick 1	O	7	Sulindac	-0.902586151	1713
KinInh 1	P	15	H 1152, Glycyl dihydrochloride	-0.91147795	1714
Prestwick 1	L	13	Tiapride hydrochloride	-0.919763004	1715
Prestwick 1	H	8	Cortisone	-0.934812471	1716
Prestwick 1	N	7	Xylometazoline hydrochloride	-0.938508862	1717
KinInh 1	I	20	FAK Inhibitor 14	-0.941763126	1718
Prestwick 3	P	6	Propranolol hydrochloride	-0.946425355	1719
Prestwick 2	L	10	Ellipticine	-0.950227234	1720
Prestwick 3	K	7	Promazine hydrochloride	-0.955137886	1721
KinInh 1	E	15	Rapamycin	-0.957914391	1722
Prestwick 1	E	15	Doxylamine succinate	-0.961670938	1723
Prestwick 1	I	9	Isoxicam	-0.966685559	1724
KinInh 1	K	4	XRP44X	-0.968456486	1725
Prestwick 1	O	3	Todralazine hydrochloride	-0.969883095	1726
Prestwick 1	O	17	Thioridazine hydrochloride	-0.978152524	1727
Prestwick 3	E	21	Tetrandrine	-0.980439417	1728
Prestwick 1	O	19	Diphemanil methylsulfate	-0.985283151	1729
Prestwick 2	L	14	Demecarium bromide	-0.999454646	1730
KinInh 1	C	6	KU-55933	-1.003393736	1731
KinInh 1	L	14	KU0063794	-1.006294487	1732
KinInh 1	M	5	ZM 39923 hydrochloride	-1.031898582	1733
KinInh 1	E	11	Lapatinib ditosylate	-1.032073899	1734
Prestwick 1	K	8	Hydroxyzine dihydrochloride	-1.034177715	1735
KinInh 1	I	15	BMS-345541	-1.035782875	1736
KinInh 1	J	8	BI-D1870	-1.038241473	1737
Prestwick 2	L	8	Harmine hydrochloride	-1.038330695	1738
Prestwick 3	F	9	Benzthiazide	-1.040587285	1739
KinInh 1	I	7	Wortmannin	-1.0439304	1740
Prestwick 1	M	17	Isoxsuprine hydrochloride	-1.044825741	1741
Prestwick 2	H	8	Tetrahydroalstonine	-1.045020113	1742
Prestwick 1	L	16	Benzydamine hydrochloride	-1.057188422	1743
Prestwick 1	L	6	Trazodone hydrochloride	-1.05942797	1744
KinInh 1	N	19	IKK 16	-1.060930097	1745
Prestwick 2	M	13	GBR 12909 dihydrochloride	-1.061643239	1746
KinInh 1	K	13	SB-505124 hydrochloride hydrate	-1.062943802	1747
KinInh 2	I	4	OSI-TAK1 inhibitor	-1.068849334	1748
Prestwick 1	J	8	Homochlorcyclizine dihydrochloride	-1.0721477	1749
KinInh 1	B	4	PP-1, PP1, AGL-1872, Tyrphostin-PP1	-1.072361162	1750
KinInh 1	E	6	Purvalanol A	-1.074463557	1751
KinInh 1	M	9	Chk2 Inhibitor II	-1.077369313	1752
KinInh 1	A	11	CHIR 98014 isomer	-1.080541647	1753
Prestwick 1	M	12	Chlortetracycline hydrochloride	-1.080776402	1754
KinInh 1	D	8	AZD-1152, Barasertib	-1.089759123	1755
Prestwick 1	O	8	Midecamycin	-1.114929106	1756
KinInh 2	E	12	PHA-680632	-1.122932701	1757
KinInh 1	F	9	Imidolo-oxindole PKR inhibitor C16	-1.132013584	1758
Prestwick 3	A	13	Helveticoside	-1.134859001	1759
KinInh 2	E	11	PF-04691502, PF4691502, PF-502	-1.134918701	1760
Prestwick 3	G	16	Chlorotrianisene	-1.13526637	1761
Prestwick 1	P	19	Orphenadrine hydrochloride	-1.153073148	1762
Prestwick 2	J	10	Piperlongumine	-1.155630705	1763
Prestwick 1	L	10	Pimethixene maleate	-1.161432828	1764
KinInh 1	E	4	BIBW-2992	-1.167883916	1765
Prestwick 1	O	14	Ivermectin	-1.215395803	1766
KinInh 2	C	11	ENMD-2076, ENMD-981693	-1.217851365	1767
Prestwick 2	O	14	Primaquine diphosphate	-1.222663484	1768
KinInh 1	P	14	MK-1775, MK1775	-1.232980253	1769
Prestwick 1	M	5	Homatropine hydrobromide (R,S)	-1.239059823	1770
Prestwick 1	M	13	Minaprine dihydrochloride	-1.243175133	1771
Prestwick 1	O	9	Amitryptiline hydrochloride	-1.243448799	1772
Prestwick 1	F	10	Dyclonine hydrochloride	-1.246348424	1773
Prestwick 2	L	6	Harmol hydrochloride monohydrate	-1.246427346	1774
Prestwick 1	O	18	Neomycin sulfate	-1.250124475	1775
KinInh 2	M	14	MK-5108, VX-689	-1.25075259	1776
KinInh 1	M	20	BI 2536	-1.266890155	1777
Prestwick 2	L	12	Chrysene-1,4-quinone	-1.26858155	1778
KinInh 2	K	5	AZD-7762, AZD 7762	-1.273114909	1779
Prestwick 1	M	7	Nifedipine	-1.273657259	1780
KinInh 1	K	5	GW8510	-1.277096516	1781
Prestwick 1	O	4	Erythromycin	-1.295217486	1782
Prestwick 2	M	19	Ketoconazole	-1.296514049	1783
Prestwick 2	O	22	Puromycin dihydrochloride	-1.307320751	1784
Prestwick 1	D	8	Norethindrone	-1.30982755	1785
KinInh 2	K	10	PF 3644022, PF-3644022	-1.313350716	1786
Prestwick 3	J	3	Securinine	-1.31685287	1787
Prestwick 3	L	8	Primidone	-1.336698248	1788
Prestwick 2	B	15	Daunorubicin hydrochloride	-1.346567022	1789
Prestwick 2	E	18	Cephaeline dihydrochloride heptahydrate	-1.351727746	1790
KinInh 1	L	10	GSK690693	-1.356340191	1791
KinInh 1	D	13	Ryuvidine	-1.366112692	1792
KinInh 2	I	3	TG-101348	-1.393232084	1793
Prestwick 2	E	15	Thioguanosine	-1.40563709	1794
KinInh 1	E	19	Vandetanib	-1.407540244	1795
Prestwick 1	O	11	Adiphenine hydrochloride	-1.426441223	1796
Prestwick 2	I	7	Colchicine	-1.431036975	1797
Prestwick 1	E	19	Antipyrine	-1.436697064	1798
Prestwick 1	N	4	Lisinopril	-1.438716772	1799
Prestwick 1	J	14	Perhexiline maleate	-1.440551062	1800
Prestwick 2	N	21	Parthenolide	-1.44243355	1801
KinInh 1	M	11	Compound 52	-1.463002042	1802
Prestwick 1	J	9	Flumequine	-1.474066074	1803
KinInh 2	I	15	CP466722, CP-466722	-1.480513897	1804
Prestwick 1	N	13	Griseofulvin	-1.48483177	1805
Prestwick 1	J	7	Flufenamic acid	-1.487178438	1806
Prestwick 1	M	9	Chlorpromazine hydrochloride	-1.490097134	1807
KinInh 2	C	8	WZ8040, WZ-8040	-1.50445199	1808
KinInh 2	O	20	MLN8054, MLN-8054	-1.511061289	1809
KinInh 1	B	9	Alsterpaullone	-1.513443887	1810
KinInh 1	K	8	PD 407824	-1.517216722	1811
KinInh 2	E	8	Aurora A Inhibitor I	-1.520567987	1812
KinInh 1	L	21	(5Z)-7-Oxozeaenol	-1.530522086	1813
Prestwick 2	O	4	Strophantine octahydrate	-1.542702799	1814
Prestwick 2	F	16	Chelidonine monohydrate (+)	-1.547288104	1815
KinInh 1	K	20	API-2	-1.55712049	1816
KinInh 2	C	21	BKM120, BKM-120, NVP-BKM-120	-1.583003442	1817
Prestwick 3	O	20	Pridinol methanesulfonate salt	-1.591422501	1818
KinInh 1	L	22	PD173955-Analogue 1	-1.602067607	1819
KinInh 1	D	12	AP-24534	-1.61909982	1820
Prestwick 1	K	9	Mefenamic acid	-1.623240123	1821
KinInh 1	A	16	TWS119	-1.629658889	1822
Prestwick 3	E	18	Monensin sodium salt	-1.635633072	1823
KinInh 2	M	11	ON-01910, Estybon	-1.63914289	1824
Prestwick 2	G	18	Doxorubicin hydrochloride	-1.657680918	1825
KinInh 1	L	3	TCS JNK 5a	-1.685063332	1826
Prestwick 2	C	6	Anisomycin	-1.68704294	1827
Prestwick 2	K	7	Amethopterin (R,S)	-1.69116584	1828
KinInh 1	P	13	TCS 2312 dihydrochloride	-1.704253134	1829
Prestwick 2	I	9	Metergoline	-1.708808618	1830
Prestwick 2	P	22	Solanine alpha	-1.723406753	1831
Prestwick 2	G	14	Digitoxigenin	-1.725248153	1832
Prestwick 2	G	16	Digoxin	-1.730304934	1833
KinInh 2	O	8	PHA-848125, PHA-848125AC	-1.737825614	1834
KinInh 1	I	9	6-bromoindirubin-3'-oxime	-1.758722046	1835
KinInh 1	N	8	PHA690509	-1.759003017	1836
KinInh 1	J	13	5-Iodotubercidin	-1.763503509	1837
KinInh 1	E	10	CI-1033	-1.771427719	1838
KinInh 1	J	14	BMS-3	-1.771501146	1839
KinInh 1	D	20	AZD-7762 hydrochloride	-1.776327883	1840
KinInh 1	J	18	BX912	-1.779413477	1841
Prestwick 2	B	22	Emetine dihydrochloride	-1.781115244	1842
Prestwick 1	C	13	Sulfathiazole	-1.790308361	1843
Prestwick 1	M	11	Diphenhydramine hydrochloride	-1.794501267	1844
Prestwick 2	E	4	Suloctidil	-1.794816268	1845
KinInh 1	G	6	7-Cyclopentyl-5-(4-phenoxyphenyl)-7H-pyrrolo[2,3-d]pyrimidin-4-ylamine	-1.802435379	1846
KinInh 1	E	8	Dasatanib	-1.811700845	1847
KinInh 1	C	21	JNJ-10198409	-1.816266223	1848
Prestwick 1	K	7	Triflupromazine hydrochloride	-1.818503296	1849
Prestwick 3	C	22	Ebselen	-1.825184196	1850
KinInh 1	L	20	PD173955	-1.829317108	1851
Prestwick 1	A	18	Amidopyrine	-1.834246041	1852
Prestwick 1	G	7	Diprophylline	-1.838805321	1853
Prestwick 1	P	11	Metampicillin sodium salt	-1.842510347	1854
Prestwick 1	N	5	Antimycin A	-1.874874937	1855
KinInh 2	A	15	(+)-P276, P276-00	-1.890670077	1856
KinInh 2	K	7	LY2784544, LY-2784544	-1.905291727	1857
KinInh 1	A	20	IC261	-1.906241433	1858
KinInh 2	O	5	TC-A 2317 hydrochloride	-1.916336925	1859
Prestwick 1	G	21	Niclosamide	-1.920980142	1860
KinInh 2	M	20	Dacomitinib hydrate	-2.000066211	1861
KinInh 1	M	12	AZD0530	-2.019209223	1862
KinInh 1	G	4	Ro 31-8220 mesylate	-2.020911502	1863
KinInh 2	C	10	Pelitinib, EKB-569, WAY-EKB-569	-2.059026666	1864
KinInh 1	I	17	CGP-74514A hydrochloride	-2.091340047	1865
KinInh 2	E	19	ASC-082, APY 82	-2.100715323	1866
KinInh 1	D	14	MLN-8237	-2.114908585	1867
KinInh 1	C	15	PIK-75	-2.136958067	1868
KinInh 1	F	17	PHA 665752	-2.137036447	1869
KinInh 1	P	4	SNS-032, BMS387032	-2.140176204	1870
KinInh 1	F	7	Akt 1/2 Kinase inhibitor	-2.142269901	1871
Prestwick 3	B	8	Digoxigenin	-2.164634191	1872
KinInh 2	O	7	ARQ-197, Tivantinib	-2.176831187	1873
KinInh 2	E	21	ASC-086, APY 86	-2.191556581	1874
KinInh 2	G	15	BMS-754807	-2.2286082	1875
Prestwick 4	A	5	Scopoletin	-2.270982306	1876
KinInh 2	M	9	HMN-214, IVX-214	-2.296195856	1877
Prestwick 1	P	13	Dilazep dihydrochloride	-2.29795404	1878
KinInh 2	E	17	ASC-081, APY 81	-2.322770748	1879
KinInh 2	M	5	AZD5438, AZD-5438	-2.379435777	1880
KinInh 1	J	6	AZ-960	-2.382348943	1881
KinInh 1	D	18	PHA-739358, Danusertib	-2.390066553	1882
KinInh 1	F	18	Alvocidib, HMR-1275, L-868275, MDL-107826A, NSC-649890, L-868276, Flavopiridol	-2.444392767	1883
KinInh 1	H	4	BI-6727, volasertib	-2.476458664	1884
KinInh 1	C	9	PD 180970	-2.507496298	1885
KinInh 2	E	15	ASC-069, APY 69	-2.54497146	1886
KinInh 1	H	6	AC220	-2.563143882	1887
KinInh 2	O	22	Dinaciclib, MK-7965, NSC-727135, SCH-727965	-2.626256039	1888
Prestwick 1	M	16	Nicergoline	-2.65740679	1889
Prestwick 2	J	9	Tiabendazole	-2.698822529	1890
KinInh 2	I	12	AT-7519 hydrochloride, AT7519 hydrochloride	-2.767793682	1891
KinInh 1	I	13	BAY 61-3606 hydrochloride	-2.775865656	1892
KinInh 2	E	13	ASC-033, APY 33	-2.785892416	1893
Prestwick 1	H	21	Camptothecine (S,+)	-2.834590568	1894
KinInh 2	C	9	SMG-1 Compound 467	-2.845907561	1895
Prestwick 3	N	8	Pralidoxime chloride	-2.922591845	1896
Prestwick 1	J	21	Fenbendazole	-3.004844801	1897
Prestwick 1	J	10	Diethylcarbamazine citrate	-3.039186468	1898
Prestwick 4	G	22	Methiazole	-3.062722506	1899
Prestwick 3	B	12	Cantharidin	-3.178599182	1900
Prestwick 2	J	16	Eburnamonine (-)	-3.181833562	1901
Prestwick 1	K	12	Methotrexate	-3.184787585	1902
Prestwick 1	L	15	Mebendazole	-3.226253072	1903
Prestwick 3	N	9	Methylhydantoin-5-(D)	-3.226710781	1904
Prestwick 4	O	21	Pyrvinium pamoate	-3.563071661	1905
Prestwick 1	B	16	Albendazole	-3.649861532	1906
Prestwick 3	M	6	Podophyllotoxin	-3.65591597	1907
Prestwick 3	I	13	Lycorine hydrochloride	-3.844230743	1908
Prestwick 4	E	15	Sanguinarine	-3.922245801	1909
Prestwick 1	C	22	Nocodazole	-4.043177328	1910
Prestwick 4	M	22	Parbendazole	-4.084091245	1911
Prestwick 1	O	12	Paclitaxel	-4.15032455	1912
Prestwick 3	G	15	Gossypol	-4.165226239	1913
Prestwick 3	N	13	Azacytidine-5	-4.313852704	1914
Prestwick 3	M	21	Strophanthidin	-4.386645813	1915
Prestwick 3	G	13	Beta-Escin	-4.546494721	1916
Prestwick 3	M	22	Cycloheximide	-4.715939832	1917
Prestwick 3	C	13	Lanatoside C	-4.726030611	1918
Prestwick 4	E	13	Proscillaridin A	-5.329087973	1919
Prestwick 3	K	16	Alexidine dihydrochloride	-5.382689648	1920
