# Supplementary material for: ROCK inhibitors upregulate the neuroprotective Parkin-mediated mitophagy pathway
Source: Nat Commun. 2020 Jan 3;11:88. doi: 10.1038/s41467-019-13781-3 (PMC6941965; doi:10.1038/s41467-019-13781-3)
Supplement: Supplementary file 5 — Source Data [file 41467_2019_13781_MOESM5_ESM.xlsx]

## Sheet: legend
legend
p-values are provided for all graphs including statistical tests
significant (p-value<0.05) differences are highlighted in yellow

## Sheet: 1a
	type	% cells with mitochondrial Parkin	rank
0	sample	62.8119	418
1	sample	78.8615	613
2	sample	77.2955	114
3	activator	92.8812	1201
4	sample	67.2056	49
5	sample	68.5664	554
6	sample	61.3005	963
7	sample	61.8297	754
8	inhibitor	43.5211	1204
9	sample	67.0532	1600
10	activator	94.1939	1199
11	sample	68.7481	123
12	sample	73.6415	499
13	sample	63.7717	1335
14	sample	76.5745	641
15	sample	68.3831	1270
16	sample	67.6212	393
17	sample	68.7132	281
18	inhibitor	41.0824	355
19	sample	53.8026	438
20	activator	93.6858	1077
21	sample	63.0247	380
22	sample	70.3641	160
23	sample	65.7393	223
24	sample	66.2303	142
25	sample	67.8383	511
26	inhibitor	46.5183	616
27	sample	67.7087	1024
28	sample	67.4151	446
29	inhibitor	17.2891	674
30	sample	73.6395	919
31	inhibitor	40.6606	484
32	sample	72.7515	1387
33	sample	70.0424	1049
34	sample	55.1267	1524
35	inhibitor	47.3605	813
36	sample	77.1187	246
37	inhibitor	18.8818	1326
38	inhibitor	40.494	122
39	inhibitor	47.8244	1420
40	sample	75.7649	539
41	sample	73.2789	1528
42	sample	60.2146	67
43	sample	71.7712	197
44	activator	83.6136	678
45	sample	74.1347	1013
46	sample	57.5132	461
47	sample	68.0613	625
48	sample	74.234	1455
49	inhibitor	42.1862	503
50	sample	67.6468	277
51	sample	62.5336	303
52	sample	75.3671	828
53	activator	87.3439	245
54	sample	76.1758	216
55	sample	74.4396	864
56	activator	81.7778	959
57	sample	72.615	389
58	sample	72.3117	1076
59	sample	69.6461	1486
60	inhibitor	3.26945	202
61	sample	70.7368	770
62	sample	76.9832	38
63	activator	82.9166	45
64	sample	67.2087	899
65	sample	74.2548	1040
66	sample	74.5082	409
67	sample	66.0833	1553
68	sample	62.4659	1596
69	inhibitor	40.7744	1317
70	sample	76.3724	699
71	inhibitor	30.2398	1072
72	sample	72.9028	872
73	sample	72.8248	1038
74	inhibitor	35.968	479
75	sample	71.072	278
76	sample	76.6911	980
77	activator	98.3923	1385
78	sample	65.5585	1526
79	sample	76.9754	1200
80	sample	75.0559	103
81	sample	62.8723	824
82	activator	89.0973	688
83	sample	73.2104	210
84	sample	68.3517	371
85	sample	72.8737	300
86	sample	74.3688	1207
87	sample	72.8046	636
88	sample	70.3413	767
89	sample	60.1416	227
90	sample	69.1894	840
91	sample	65.4132	862
92	sample	61.9567	1592
93	activator	89.0652	26
94	sample	67.8189	1401
95	sample	77.2417	121
96	sample	74.095	621
97	sample	71.2433	154
98	sample	75.0732	1279
99	sample	59.5441	878
100	inhibitor	18.6129	969
101	sample	71.0241	1371
102	inhibitor	12.1986	174
103	sample	68.6608	523
104	sample	74.7468	39
105	sample	73.8858	439
106	sample	66.1301	953
107	sample	54.9271	983
108	sample	66.8771	1128
109	sample	68.4615	13
110	sample	54.7031	1361
111	sample	70.3168	1124
112	sample	70.9415	113
113	inhibitor	46.4517	1343
114	inhibitor	24.9505	1119
115	inhibitor	47.4315	1023
116	inhibitor	40.9397	1367
117	sample	69.2572	1330
118	activator	83.2399	272
119	sample	70.371	812
120	sample	72.8788	879
121	sample	69.2484	638
122	sample	67.492	1345
123	sample	69.1648	56
124	sample	67.9107	1095
125	sample	78.7654	1155
126	sample	56.7245	1229
127	sample	68.2553	1379
128	sample	68.1791	141
129	sample	72.4699	940
130	sample	51.6685	1456
131	sample	51.9364	1243
132	sample	70.7302	584
133	sample	73.1755	235
134	sample	54.3025	1276
135	activator	84.948	839
136	sample	72.4916	251
137	inhibitor	49.2676	240
138	activator	80.2822	860
139	inhibitor	13.7678	226
140	activator	81.4952	1435
141	sample	77.5805	200
142	sample	73.0397	1517
143	sample	74.2155	865
144	sample	75.6784	1242
145	sample	56.7187	986
146	sample	69.6386	592
147	activator	94.7271	1582
148	sample	57.6217	975
149	inhibitor	42.7205	1079
150	sample	79.7495	470
151	sample	66.4596	971
152	inhibitor	27.6694	1442
153	inhibitor	37.6438	1210
154	sample	74.7717	1354
155	inhibitor	45.4685	617
156	sample	62.5279	1485
157	sample	71.5804	328
158	sample	73.325	487
159	sample	74.6996	725
160	sample	68.3302	1341
161	activator	80.0669	653
162	sample	67.5803	785
163	inhibitor	41.1418	534
164	inhibitor	42.6515	1518
165	sample	63.2894	27
166	sample	71.0635	54
167	sample	69.2845	829
168	sample	71.9881	298
169	inhibitor	26.5026	535
170	inhibitor	33.6597	90
171	sample	76.6251	624
172	sample	75.1499	334
173	sample	74.7327	1428
174	activator	88.8669	1016
175	sample	78.7453	1087
176	sample	73.5418	841
177	sample	74.0082	1036
178	sample	74.7279	304
179	sample	72.1748	424
180	sample	70.7027	549
181	sample	61.7249	747
182	sample	70.3896	307
183	sample	69.3969	571
184	sample	69.7995	498
185	sample	53.9103	1423
186	sample	59.7136	803
187	sample	50.0593	957
188	sample	77.714	1178
189	sample	57.5363	492
190	sample	71.8026	112
191	activator	92.1685	42
192	sample	69.936	1114
193	sample	78.209	237
194	activator	93.2881	258
195	inhibitor	44.8222	751
196	sample	71.8368	898
197	sample	67.269	1230
198	sample	75.567	1188
199	sample	72.8026	1464
200	sample	73.4222	16
201	sample	64.0479	1564
202	sample	76.3458	1215
203	sample	74.706	282
204	sample	64.0533	337
205	sample	51.2832	502
206	sample	70.2085	714
207	sample	58.3958	1069
208	sample	77.3513	214
209	sample	53.4933	1372
210	sample	65.6493	306
211	sample	74.9279	640
212	sample	77.8839	618
213	activator	80.5692	171
214	inhibitor	46.0249	1253
215	sample	63.6161	459
216	sample	68.057	387
217	inhibitor	48.9589	548
218	sample	77.6525	561
219	sample	76.6551	781
220	sample	76.6684	667
221	activator	80.353	419
222	inhibitor	36.0052	687
223	sample	65.206	1477
224	sample	73.147	132
225	inhibitor	30.3838	921
226	sample	74.3265	671
227	sample	72.1946	603
228	sample	67.3775	776
229	sample	76.5651	1110
230	activator	81.4513	234
231	inhibitor	29.0731	376
232	sample	75.5781	1226
233	inhibitor	34.492	420
234	inhibitor	49.2458	1132
235	sample	67.8994	208
236	sample	78.963	59
237	sample	75.6351	611
238	sample	70.6737	764
239	activator	82.0028	542
240	sample	74.5296	85
241	sample	61.3852	1289
242	sample	70.1028	520
243	sample	71.1471	1157
244	inhibitor	41.5332	244
245	activator	95.7787	187
246	inhibitor	15.9982	1094
247	sample	66.5994	614
248	inhibitor	44.9352	1566
249	sample	70.4942	805
250	inhibitor	44.8408	701
251	sample	73.4869	1573
252	sample	69.2571	1192
253	sample	65.8205	934
254	sample	66.2884	276
255	sample	69.4822	442
256	sample	72.6558	335
257	sample	67.4766	1220
258	sample	77.6256	481
259	sample	71.7376	288
260	sample	67.7934	213
261	sample	76.737	900
262	sample	63.5244	1496
263	sample	75.7968	1411
264	sample	62.875	1211
265	sample	76.3675	130
266	inhibitor	2.25057	1245
267	sample	69.7655	325
268	sample	77.6307	268
269	inhibitor	8.94313	831
270	sample	68.764	607
271	sample	76.428	1172
272	sample	54.0684	1029
273	sample	66.5713	1447
274	sample	66.6163	506
275	inhibitor	45.8464	1595
276	sample	69.0534	1488
277	sample	58.528	1217
278	sample	78.3616	1104
279	sample	58.2963	1474
280	sample	69.4513	992
281	sample	63.5665	1378
282	sample	74.1297	1542
283	sample	70.1294	327
284	sample	56.6607	260
285	activator	92.5113	760
286	sample	73.1984	140
287	sample	77.612	1035
288	activator	89.7879	255
289	sample	73.7467	252
290	sample	65.8891	209
291	sample	70.5935	932
292	sample	75.5141	452
293	sample	66.7618	1515
294	sample	70.7776	1328
295	inhibitor	31.5896	129
296	activator	95.5134	684
297	sample	63.0357	1
298	sample	73.1306	1197
299	inhibitor	36.5252	1021
300	inhibitor	45.4004	677
301	sample	72.0449	581
302	sample	79.1587	317
303	sample	71.4816	152
304	sample	58.8913	173
305	sample	63.3814	808
306	activator	90.1489	989
307	activator	83.6358	1251
308	activator	83.6063	559
309	sample	67.8292	556
310	sample	56.0909	923
311	sample	54.9326	663
312	inhibitor	44.4975	124
313	sample	68.707	1250
314	sample	55.5943	806
315	sample	62.8957	324
316	sample	55.6372	1561
317	inhibitor	48.3436	910
318	inhibitor	48.5843	1061
319	sample	66.5949	951
320	sample	68.4168	477
321	inhibitor	10.0833	241
322	sample	75.1842	224
323	sample	73.5665	1476
324	activator	88.224	431
325	sample	65.9849	1064
326	sample	71.2235	1224
327	sample	54.9649	660
328	inhibitor	41.8023	353
329	sample	66.3528	102
330	sample	76.7417	1125
331	sample	73.6599	1305
332	sample	57.9183	1332
333	activator	87.3047	1060
334	inhibitor	48.4729	558
335	sample	71.2336	1449
336	activator	83.5283	294
337	sample	61.3624	790
338	sample	74.9605	1261
339	sample	74.784	993
340	activator	88.5163	1255
341	sample	65.1272	263
342	sample	79.0027	1303
343	activator	86.3661	682
344	sample	75.5307	633
345	sample	78.3538	131
346	inhibitor	35.4074	1481
347	sample	70.9517	877
348	sample	51.4816	1433
349	sample	61.2262	1055
350	sample	69.8174	801
351	sample	74.7189	1314
352	activator	92.3521	291
353	sample	63.9702	802
354	sample	78.664	966
355	sample	58.2266	1525
356	sample	70.2793	1256
357	sample	57.2758	743
358	sample	70.0588	901
359	sample	73.2451	1480
360	activator	91.9235	669
361	sample	66.2551	1165
362	sample	76.9679	65
363	inhibitor	18.7599	150
364	inhibitor	46.4429	101
365	inhibitor	38.6686	700
366	sample	75.7467	1233
367	sample	68.1469	448
368	sample	65.0465	637
369	inhibitor	47.7087	695
370	sample	74.5727	1559
371	sample	69.8529	1483
372	sample	72.9371	447
373	sample	79.9396	1145
374	sample	66.0997	369
375	sample	74.2764	77
376	sample	68.8743	501
377	sample	69.2385	1283
378	activator	88.4416	1440
379	sample	69.4707	351
380	sample	64.3927	215
381	sample	58.4973	1044
382	activator	86.3314	30
383	sample	64.711	190
384	sample	59.0822	836
385	activator	94.4495	825
386	sample	62.437	14
387	sample	72.0096	555
388	sample	72.2807	1366
389	sample	60.5818	1321
390	sample	61.2406	1185
391	sample	64.4268	23
392	inhibitor	47.1656	374
393	sample	77.7427	659
394	sample	61.0523	1452
395	activator	94.7058	145
396	sample	59.2548	775
397	inhibitor	1.6569	82
398	sample	72.5555	709
399	inhibitor	40.8733	483
400	sample	69.2765	1409
401	sample	72.7673	1424
402	sample	62.0486	135
403	sample	72.9858	758
404	sample	65.7724	778
405	activator	83.6013	1563
406	sample	73.3413	1519
407	activator	94.1111	1358
408	sample	72.1594	915
409	sample	76.3199	368
410	sample	79.6466	786
411	sample	72.6329	1115
412	sample	76.5595	1286
413	sample	79.4641	1285
414	sample	77.7249	86
415	sample	56.7779	1205
416	sample	72.8793	1516
417	sample	77.8565	162
418	sample	64.1544	8
419	sample	76.3654	151
420	sample	76.4427	1139
421	sample	63.0215	937
422	sample	74.8748	1422
423	activator	80.0015	348
424	sample	67.7185	1295
425	sample	77.8651	60
426	sample	72.1377	311
427	sample	59.6809	759
428	sample	64.0905	538
429	sample	75.6866	894
430	sample	74.3411	232
431	sample	74.4049	569
432	inhibitor	45.6922	450
433	sample	53	1176
434	sample	66.4904	406
435	sample	68.692	1412
436	sample	68.753	19
437	sample	72.9015	918
438	sample	53.1246	1063
439	activator	99.6109	238
440	sample	69.2235	180
441	sample	72.2659	1244
442	sample	55.4413	679
443	sample	51.4271	1222
444	sample	71.4483	36
445	sample	75.4282	228
446	sample	78.0469	991
447	activator	86.1524	1058
448	sample	64.5259	1156
449	sample	76.6769	259
450	sample	79.3521	423
451	sample	55.5413	1552
452	sample	79.1526	1536
453	sample	56.1168	924
454	sample	70.5722	525
455	sample	66.8577	1550
456	sample	65.6503	597
457	sample	77.3093	395
458	sample	63.6756	1292
459	inhibitor	19.6514	347
460	sample	70.3775	1098
461	sample	60.9951	887
462	sample	71.9761	32
463	sample	77.9811	1133
464	sample	56.7779	159
465	sample	56.4314	4
466	sample	72.8797	843
467	sample	70.1466	1056
468	inhibitor	44.9355	890
469	sample	62.6803	322
470	sample	58.8457	243
471	sample	58.1055	489
472	inhibitor	39.5804	1425
473	sample	57.3844	1259
474	sample	53.5369	1460
475	sample	76.11	437
476	sample	74.0384	692
477	sample	72.4058	565
478	sample	68.7652	601
479	sample	61.7438	627
480	sample	67.7571	1048
481	inhibitor	42.1841	1336
482	inhibitor	21.5958	182
483	sample	72.2734	1084
484	sample	75.2859	1004
485	sample	72.5384	738
486	sample	78.1673	916
487	sample	65.5487	196
488	sample	56.2945	796
489	sample	67.6675	106
490	sample	63.5318	99
491	sample	77.9511	1375
492	sample	55.4979	417
493	sample	58.35	1175
494	sample	76.8308	1363
495	sample	58.3518	589
496	sample	53.0017	1344
497	sample	71.8586	163
498	sample	78.8139	399
499	sample	78.9819	670
500	sample	69.2655	66
501	sample	56.379	1377
502	sample	74.4349	789
503	sample	63.0364	579
504	sample	62.1625	72
505	sample	64.235	1319
506	sample	67.2993	847
507	sample	71.5261	1046
508	sample	53.7575	741
509	sample	65.6335	1030
510	sample	69.0377	712
511	sample	67.2745	532
512	sample	59.8739	1376
513	activator	89.9569	1268
514	sample	77.8411	866
515	sample	78.59	998
516	inhibitor	35.1181	968
517	sample	72.8573	92
518	sample	55.9626	1395
519	sample	69.4952	340
520	sample	65.08	976
521	activator	86.6658	753
522	inhibitor	44.1983	822
523	sample	75.5782	528
524	inhibitor	36.3511	1549
525	sample	75.1371	591
526	sample	68.9103	361
527	sample	75.2497	1247
528	activator	96.2956	256
529	sample	71.4798	1105
530	sample	62.4958	480
531	sample	70.6217	7
532	sample	73.7215	634
533	sample	75.0575	1209
534	sample	64.3584	746
535	sample	74.3931	1431
536	sample	64.7418	1297
537	sample	69.4952	1277
538	sample	61.0775	24
539	sample	75.488	1506
540	sample	56.0657	1369
541	sample	62.3555	1071
542	sample	67.3693	382
543	sample	66.5603	1484
544	sample	78.7294	83
545	sample	78.8202	1193
546	sample	78.9307	1594
547	sample	75.7995	1400
548	sample	62.7574	876
549	activator	80.2357	1557
550	activator	89.1634	1313
551	sample	63.5354	598
552	sample	76.787	817
553	sample	63.6715	326
554	sample	64.0793	985
555	inhibitor	23.0674	873
556	sample	77.8172	1527
557	sample	57.8396	798
558	sample	75.3978	733
559	sample	79.3258	1329
560	sample	67.9519	1227
561	sample	62.979	996
562	sample	66.4441	64
563	sample	69.5941	383
564	sample	68.2163	930
565	inhibitor	31.429	15
566	sample	75.896	1416
567	sample	65.5943	1538
568	sample	73.0068	958
569	sample	76.7445	1241
570	sample	75.7617	1510
571	sample	72.8573	1445
572	activator	84.52	1333
573	sample	70.5948	444
574	sample	73.505	826
575	sample	57.2492	1339
576	sample	72.2006	845
577	sample	67.7721	1316
578	sample	67.8139	330
579	sample	72.6274	469
580	sample	55.634	585
581	sample	64.2243	582
582	sample	68.4504	739
583	sample	69.9093	117
584	activator	80.013	78
585	sample	63.9792	522
586	sample	55.6092	466
587	sample	74.8306	1142
588	sample	70.8674	1047
589	sample	71.3652	1382
590	sample	62.1424	401
591	activator	85.1966	344
592	sample	61.8748	1131
593	sample	69.2884	1450
594	sample	61.1127	1467
595	sample	58.6298	1315
596	sample	60.6551	1225
597	sample	77.55	580
598	sample	73.0637	757
599	sample	66.4934	412
600	sample	77.8594	1388
601	activator	80.1581	1575
602	sample	69.5809	1134
603	sample	73.716	1088
604	sample	76.1131	198
605	inhibitor	30.1304	127
606	sample	69.7565	362
607	sample	72.6803	1167
608	sample	52.8111	1584
609	inhibitor	11.8263	1148
610	sample	72.868	460
611	sample	72.2194	1492
612	sample	51.1303	728
613	sample	76.6403	513
614	sample	51.0081	1509
615	sample	77.3857	429
616	sample	74.6457	902
617	sample	72.0991	6
618	sample	70.4507	343
619	sample	78.3701	486
620	sample	71.1221	1005
621	sample	79.6405	443
622	inhibitor	41.9545	507
623	sample	68.2021	1497
624	sample	65.9702	1272
625	sample	70.1196	646
626	sample	69.3888	814
627	sample	78.3424	84
628	sample	78.5915	9
629	sample	54.9764	207
630	sample	65.6504	515
631	sample	62.4697	428
632	sample	78.7404	181
633	activator	87.5099	1541
634	sample	68.4482	1281
635	inhibitor	34.0996	299
636	sample	66.273	95
637	sample	75.7787	572
638	sample	68.4196	430
639	sample	75.8004	266
640	sample	74.4481	925
641	sample	69.9055	970
642	sample	73.897	212
643	sample	63.1992	381
644	sample	72.9611	1138
645	sample	67.4772	1448
646	sample	67.0037	949
647	sample	65.6505	1499
648	sample	78.9484	577
649	sample	64.9165	1410
650	sample	52.457	364
651	sample	66.0275	1007
652	sample	69.5533	516
653	sample	75.1336	179
654	sample	74.2606	791
655	inhibitor	31.5714	165
656	inhibitor	34.529	1571
657	sample	75.2081	735
658	sample	71.5297	1050
659	activator	84.7465	1540
660	sample	75.9869	1490
661	sample	71.0042	922
662	sample	79.4463	336
663	sample	60.9612	397
664	sample	71.5172	457
665	sample	68.4745	734
666	activator	85.9342	908
667	sample	79.798	1405
668	sample	73.2594	440
669	activator	80.4787	656
670	sample	62.9231	1274
671	sample	55.9905	851
672	inhibitor	12.1436	1389
673	sample	65.6479	594
674	sample	69.8629	1560
675	sample	66.892	566
676	sample	67.7039	1160
677	sample	73.9165	1074
678	sample	65.9577	1466
679	sample	79.6722	1249
680	sample	69.0955	342
681	sample	68.3062	494
682	sample	78.0204	1304
683	activator	80.5145	596
684	sample	75.0283	1266
685	sample	68.7534	505
686	sample	55.8605	1239
687	activator	90.7589	1057
688	sample	52.8338	1482
689	inhibitor	15.1061	176
690	sample	74.8797	693
691	inhibitor	32.0395	257
692	sample	67.7581	1126
693	sample	78.7435	321
694	sample	76.9557	1108
695	sample	70.5743	168
696	sample	62.1028	1296
697	sample	55.499	1158
698	inhibitor	30.4324	1537
699	activator	81.7783	1565
700	sample	77.5377	1181
701	inhibitor	3.4317	157
702	sample	62.9376	287
703	sample	70.5614	956
704	sample	68.9529	1043
705	sample	73.5038	1196
706	activator	80.0389	702
707	inhibitor	40.6235	192
708	sample	75.7975	1096
709	sample	67.2061	345
710	sample	73.0276	1327
711	sample	58.3119	859
712	sample	56.0714	1346
713	activator	80.5326	573
714	sample	69.9455	683
715	sample	75.6452	1446
716	sample	60.4983	1216
717	sample	60.8937	1011
718	sample	58.281	378
719	activator	93.5115	868
720	sample	69.9712	1237
721	sample	72.9446	896
722	inhibitor	47.3838	1578
723	sample	71.6961	1081
724	sample	57.6033	1151
725	sample	76.6497	1347
726	sample	76.0665	1238
727	sample	65.8823	1340
728	sample	50.1089	906
729	sample	71.9898	1232
730	sample	64.9455	500
731	sample	60.0092	1003
732	sample	75.3979	917
733	activator	85.4889	1136
734	activator	85.2629	1080
735	inhibitor	43.4832	853
736	sample	69.7483	88
737	sample	72.9211	61
738	sample	71.4167	1085
739	sample	71.1843	623
740	sample	70.1007	911
741	inhibitor	42.0508	96
742	sample	73.9284	578
743	sample	66.932	425
744	sample	78.209	454
745	sample	63.361	997
746	sample	76.3812	575
747	activator	80.5253	762
748	sample	55.9108	301
749	sample	59.5962	398
750	sample	77.4967	1311
751	sample	75.2929	269
752	sample	77.4881	1293
753	sample	61.0949	651
754	sample	70.6563	109
755	sample	64.6721	509
756	sample	62.4815	392
757	sample	56.997	41
758	inhibitor	47.6343	967
759	sample	71.9175	834
760	sample	63.5312	1384
761	sample	70.9648	375
762	sample	63.6468	1031
763	sample	56.6569	1121
764	sample	71.4188	787
765	inhibitor	47.3769	696
766	sample	64.6374	650
767	sample	54.6272	1441
768	sample	67.4827	221
769	sample	76.6787	1034
770	sample	63.181	517
771	sample	72.9636	233
772	inhibitor	25.0138	449
773	sample	65.9762	724
774	sample	70.184	1529
775	sample	54.6534	883
776	sample	67.0562	574
777	sample	77.7023	405
778	sample	71.8103	1590
779	sample	77.6848	642
780	sample	66.4642	286
781	sample	69.97	1471
782	sample	67.1636	441
783	sample	68.0668	203
784	sample	73.3141	907
785	sample	71.5076	718
786	sample	71.3504	1300
787	activator	83.513	53
788	sample	66.2682	508
789	sample	71.5488	698
790	sample	68.9622	1235
791	sample	56.7619	319
792	sample	65.1838	178
793	sample	70.679	1469
794	inhibitor	44.5517	367
795	sample	69.1438	1531
796	sample	63.672	1267
797	activator	97.7195	779
798	sample	68.8762	50
799	sample	71.9119	25
800	sample	55.139	1370
801	sample	72.9937	608
802	sample	72.7538	1356
803	activator	81.0545	70
804	inhibitor	27.8326	35
805	sample	55.4962	1521
806	sample	78.4019	1263
807	sample	72.3377	20
808	sample	75.2675	1099
809	sample	78.3499	913
810	sample	70.2897	863
811	sample	72.2117	1544
812	activator	93.9902	1028
813	sample	61.2017	1383
814	activator	85.061	172
815	sample	71.549	359
816	sample	64.8433	928
817	sample	76.2897	529
818	sample	71.8784	1426
819	sample	76.2251	1505
820	sample	65.6431	274
821	inhibitor	17.8111	138
822	sample	78.4562	333
823	sample	74.1149	588
824	inhibitor	29.3231	1444
825	sample	53.3979	125
826	sample	65.5342	1414
827	sample	77.0223	331
828	activator	80.4833	22
829	sample	51.4023	1257
830	inhibitor	48.87	973
831	sample	54.0438	1576
832	inhibitor	30.2579	599
833	sample	72.7824	467
834	activator	80.8658	1273
835	inhibitor	34.908	936
836	sample	66.0998	1082
837	sample	75.833	856
838	inhibitor	48.7824	1221
839	inhibitor	18.1319	1171
840	sample	73.7064	884
841	sample	68.3907	1546
842	sample	73.7834	1453
843	sample	60.4978	193
844	sample	78.6034	315
845	sample	77.4315	1511
846	sample	73.4704	225
847	sample	73.1555	1189
848	sample	62.5927	416
849	sample	70.9057	118
850	sample	69.742	230
851	sample	78.1745	1271
852	sample	79.2646	17
853	activator	93.7047	158
854	sample	78.2987	929
855	sample	60.9061	740
856	inhibitor	27.4583	1150
857	sample	65.0239	1177
858	sample	67.3533	665
859	sample	66.7486	339
860	sample	68.5569	1451
861	sample	60.966	644
862	sample	69.3778	1248
863	sample	76.3584	999
864	sample	77.5092	705
865	sample	74.6745	604
866	activator	80.3418	720
867	sample	74.102	648
868	sample	68.7324	1534
869	sample	72.6247	68
870	sample	71.6272	768
871	sample	76.9219	1418
872	inhibitor	49.5718	795
873	sample	74.773	175
874	sample	72.829	1006
875	sample	65.8576	662
876	activator	91.9323	680
877	sample	68.8969	305
878	sample	74.7251	521
879	sample	72.1931	1558
880	sample	67.2811	167
881	sample	61.6361	533
882	sample	57.4682	772
883	sample	71.0252	1587
884	activator	85.1879	1427
885	sample	61.6575	18
886	inhibitor	16.5137	267
887	sample	69.8181	119
888	sample	72.9117	987
889	sample	70.3937	1577
890	sample	76.8904	1493
891	sample	65.0212	1491
892	sample	79.9438	948
893	sample	74.0428	846
894	sample	70.276	629
895	sample	66.1745	1102
896	sample	62.5511	1020
897	sample	77.5591	842
898	sample	61.9846	721
899	sample	77.1363	372
900	sample	68.0173	835
901	sample	73.3277	1179
902	sample	72.3879	354
903	sample	66.9557	1473
904	sample	75.047	1350
905	sample	77.6095	1438
906	sample	64.6906	697
907	sample	74.0888	80
908	sample	69.1794	1309
909	sample	63.1703	1539
910	sample	68.2985	1417
911	sample	51.5554	1580
912	activator	82.4895	867
913	sample	66.616	950
914	sample	66.0198	931
915	sample	74.8012	155
916	sample	74.245	809
917	inhibitor	21.3314	1307
918	sample	73.5318	199
919	sample	53.4911	1503
920	sample	73.8376	254
921	sample	76.7006	352
922	sample	70.955	453
923	sample	61.3634	1597
924	sample	66.6434	606
925	sample	74.185	1180
926	inhibitor	28.2699	302
927	sample	74.777	820
928	sample	76.6899	704
929	sample	58.201	750
930	sample	66.4464	540
931	sample	78.6204	284
932	inhibitor	19.0943	76
933	sample	68.8778	357
934	sample	66.6302	1299
935	sample	77.3437	205
936	sample	78.884	562
937	sample	77.452	939
938	sample	62.6367	478
939	activator	80.3687	668
940	sample	66.9429	451
941	inhibitor	25.453	799
942	inhibitor	13.1874	188
943	sample	72.859	1588
944	inhibitor	43.9501	247
945	sample	65.7231	1318
946	sample	63.9254	414
947	inhibitor	9.23783	1109
948	sample	78.5581	316
949	sample	60.38	120
950	sample	78.367	1017
951	sample	62.0426	675
952	sample	75.0541	1191
953	sample	62.904	527
954	sample	70.576	1394
955	sample	75.1985	1432
956	sample	72.3842	1280
957	inhibitor	42.2925	1390
958	inhibitor	48.2939	711
959	sample	63.7804	892
960	sample	51.166	793
961	sample	50.8407	654
962	sample	75.0558	488
963	inhibitor	3.02261	146
964	sample	66.9135	717
965	sample	67.133	942
966	sample	70.1944	295
967	inhibitor	19.1717	1365
968	activator	80.7084	615
969	sample	78.7955	1352
970	sample	78.7498	1294
971	sample	50.8055	1075
972	inhibitor	18.6908	149
973	sample	66.8422	1184
974	sample	67.4936	476
975	sample	71.4348	1579
976	sample	76.2651	436
977	activator	94.3523	265
978	sample	58.7566	410
979	sample	67.0032	1086
980	sample	73.283	664
981	sample	55.6671	1045
982	sample	56.1605	526
983	sample	74.9948	34
984	sample	70.64	139
985	sample	57.5821	605
986	sample	77.4438	978
987	sample	69.7618	1355
988	sample	77.516	386
989	sample	69.5424	1593
990	sample	68.9741	1357
991	sample	69.5309	676
992	inhibitor	25.5761	1264
993	sample	68.4508	1306
994	sample	78.8502	1164
995	sample	69.6652	1500
996	inhibitor	38.6517	964
997	sample	70.6794	62
998	sample	73.5897	1545
999	sample	76.6901	1591
1000	sample	69.2264	544
1001	sample	71.9229	271
1002	inhibitor	26.7968	261
1003	sample	65.677	52
1004	inhibitor	14.4278	727
1005	sample	74.9963	818
1006	sample	76.5477	89
1007	sample	72.5964	530
1008	inhibitor	44.0804	490
1009	sample	61.7115	1091
1010	inhibitor	47.015	823
1011	sample	72.2867	1368
1012	sample	70.48	413
1013	sample	71.3424	1415
1014	sample	79.6471	576
1015	sample	59.4927	512
1016	activator	83.9278	1504
1017	sample	66.1479	1026
1018	sample	68.4833	1551
1019	sample	70.6505	1174
1020	sample	65.3082	458
1021	sample	68.0867	946
1022	inhibitor	42.1224	524
1023	sample	73.149	229
1024	activator	88.6214	1068
1025	sample	75.8509	1351
1026	sample	67.1652	1437
1027	sample	79.4282	563
1028	sample	76.4804	977
1029	sample	71.8668	1331
1030	sample	77.9928	982
1031	activator	87.2653	29
1032	sample	72.4894	21
1033	sample	68.1295	622
1034	sample	66.1535	1240
1035	sample	77.212	903
1036	sample	70.9499	482
1037	sample	51.7894	98
1038	activator	84.5418	1208
1039	sample	59.0432	253
1040	activator	84.4805	1434
1041	inhibitor	47.9118	1012
1042	sample	78.8154	632
1043	sample	75.2893	551
1044	sample	68.8965	726
1045	sample	75.7432	73
1046	sample	55.4085	792
1047	inhibitor	48.5431	1219
1048	inhibitor	27.0083	191
1049	activator	89.6168	694
1050	sample	75.4869	1037
1051	inhibitor	42.2387	183
1052	activator	87.0488	250
1053	sample	64.0021	974
1054	activator	83.798	1284
1055	sample	57.262	686
1056	sample	72.7875	1236
1057	activator	80.5023	28
1058	sample	60.0255	536
1059	sample	58.3645	153
1060	sample	68.7116	1523
1061	sample	74.2759	631
1062	sample	75.2527	373
1063	sample	60.0427	811
1064	sample	71.7282	1598
1065	sample	68.0709	1291
1066	sample	68.2568	1498
1067	activator	82.6493	189
1068	inhibitor	47.9319	1472
1069	inhibitor	28.2129	881
1070	sample	71.6537	332
1071	sample	76.7939	1454
1072	sample	57.9534	1288
1073	sample	74.7676	794
1074	sample	51.5221	652
1075	activator	84.7356	938
1076	sample	79.3673	628
1077	sample	62.0975	385
1078	sample	58.5358	1360
1079	activator	86.2636	1322
1080	inhibitor	43.2567	1141
1081	inhibitor	23.6602	1203
1082	sample	79.6124	128
1083	sample	71.9795	889
1084	inhibitor	8.86679	434
1085	sample	65.6829	944
1086	activator	90.9421	752
1087	inhibitor	29.4752	1147
1088	activator	80.2367	356
1089	sample	62.1799	1140
1090	sample	78.1093	1054
1091	sample	78.2793	874
1092	activator	84.1752	87
1093	sample	75.8942	144
1094	sample	73.4405	1479
1095	sample	68.3341	1554
1096	inhibitor	45.8864	593
1097	sample	74.1604	116
1098	sample	72.5821	1001
1099	sample	61.9241	600
1100	sample	70.5154	166
1101	sample	77.3198	954
1102	sample	54.0469	231
1103	activator	88.3058	1052
1104	sample	74.3191	58
1105	sample	76.6478	421
1106	sample	56.3245	647
1107	sample	70.6832	1223
1108	inhibitor	30.462	1120
1109	sample	68.8945	1195
1110	sample	52.1464	1475
1111	sample	72.6154	570
1112	sample	78.1372	1190
1113	sample	75.1394	537
1114	sample	71.8184	1461
1115	activator	92.2731	1067
1116	sample	61.3335	564
1117	sample	65.5248	170
1118	sample	75.8356	1262
1119	sample	76.6258	108
1120	sample	69.1219	407
1121	sample	68.4656	895
1122	sample	74.0941	471
1123	sample	69.382	433
1124	inhibitor	45.3601	1254
1125	inhibitor	24.4221	10
1126	sample	62.9347	1392
1127	sample	60.3905	590
1128	sample	76.6146	844
1129	sample	66.8985	495
1130	sample	57.9865	1149
1131	inhibitor	41.9999	961
1132	activator	88.7361	1323
1133	sample	73.8136	1182
1134	sample	79.3235	1275
1135	sample	72.0593	104
1136	sample	71.9227	51
1137	sample	78.6761	422
1138	sample	63.1377	11
1139	sample	56.014	1436
1140	sample	79.0571	1107
1141	inhibitor	10.5715	94
1142	sample	66.9824	749
1143	sample	67.3478	1338
1144	inhibitor	34.4957	411
1145	sample	71.8187	5
1146	sample	74.8355	707
1147	sample	59.7573	1090
1148	sample	79.7351	703
1149	activator	87.9774	136
1150	sample	72.8043	1396
1151	sample	64.9693	388
1152	sample	61.5856	882
1153	sample	77.4609	1129
1154	sample	75.1456	780
1155	sample	59.4147	1520
1156	activator	90.2253	685
1157	sample	70.8045	161
1158	sample	70.4054	1487
1159	sample	77.4298	1302
1160	sample	75.7569	1159
1161	sample	68.7274	723
1162	sample	51.7519	110
1163	sample	79.6146	169
1164	sample	58.9734	283
1165	inhibitor	43.9225	1282
1166	sample	78.4267	586
1167	sample	65.3015	1399
1168	sample	58.6036	472
1169	sample	75.5008	1062
1170	sample	56.0488	1143
1171	sample	69.1385	645
1172	sample	51.8577	1570
1173	sample	72.958	475
1174	sample	62.6847	33
1175	sample	66.831	1374
1176	sample	77.7474	455
1177	sample	63.1064	849
1178	sample	70.5929	1548
1179	sample	62.7585	1019
1180	sample	69.3148	994
1181	sample	77.8011	848
1182	inhibitor	41.5427	239
1183	sample	77.5889	363
1184	sample	74.9363	1532
1185	sample	73.7389	75
1186	sample	73.6998	761
1187	activator	84.0107	1118
1188	inhibitor	45.0799	408
1189	sample	79.2541	31
1190	activator	83.014	1301
1191	sample	74.5412	1228
1192	sample	75.7045	177
1193	sample	75.4661	1065
1194	sample	72.7738	888
1195	sample	73.0437	816
1196	sample	60.621	358
1197	sample	77.1431	830
1198	sample	78.7661	280
1199	sample	77.2295	289
1200	sample	75.8884	1393
1201	activator	83.2747	133
1202	sample	68.7362	941
1203	sample	67.5013	773
1204	sample	63.1052	404
1205	inhibitor	27.1608	37
1206	sample	70.4619	206
1207	sample	70.8437	1507
1208	sample	59.0875	854
1209	activator	96.2762	1583
1210	sample	78.3971	962
1211	sample	71.5262	658
1212	sample	52.9276	952
1213	sample	60.0199	1168
1214	activator	80.9548	1334
1215	sample	69.9484	972
1216	sample	70.8477	612
1217	sample	63.4357	827
1218	sample	56.3361	1569
1219	sample	69.0159	1406
1220	sample	68.4698	1298
1221	sample	79.5869	1032
1222	inhibitor	22.8676	1439
1223	sample	79.1882	1059
1224	sample	67.9164	69
1225	sample	72.3141	871
1226	sample	60.1661	1265
1227	sample	61.9615	1572
1228	activator	80.1314	673
1229	sample	72.6179	391
1230	sample	79.7494	1015
1231	sample	76.4212	788
1232	sample	75.1972	1404
1233	sample	50.8598	426
1234	sample	71.3712	1429
1235	sample	60.1265	935
1236	sample	61.4001	1202
1237	sample	71.1578	1458
1238	sample	76.8823	310
1239	sample	72.6684	504
1240	sample	53.9782	531
1241	inhibitor	49.9457	655
1242	sample	52.4012	710
1243	inhibitor	6.62362	497
1244	sample	68.2723	861
1245	sample	64.5	1574
1246	sample	73.3358	933
1247	sample	65.4789	1349
1248	sample	57.8104	1025
1249	sample	52.3869	346
1250	inhibitor	9.04287	48
1251	sample	75.0661	736
1252	sample	72.2836	832
1253	sample	71.3303	1310
1254	sample	58.4148	800
1255	activator	93.6965	186
1256	sample	64.7736	1218
1257	sample	75.437	1161
1258	sample	67.0958	464
1259	sample	77.1387	1457
1260	inhibitor	45.3502	338
1261	sample	68.5014	988
1262	sample	72.8255	742
1263	inhibitor	48.9333	1348
1264	activator	92.1254	745
1265	sample	70.7736	1173
1266	sample	50.484	264
1267	sample	67.7557	115
1268	sample	62.0214	960
1269	sample	69.1858	769
1270	sample	68.9639	1258
1271	sample	75.0381	493
1272	inhibitor	44.6947	1103
1273	sample	61.2925	365
1274	sample	61.2093	1033
1275	sample	73.1137	91
1276	sample	74.4213	279
1277	sample	74.8163	875
1278	sample	64.1399	1408
1279	sample	69.2643	852
1280	sample	74.6459	819
1281	sample	72.2271	1522
1282	sample	71.7528	1066
1283	activator	84.5304	1380
1284	inhibitor	43.9434	833
1285	sample	62.466	1187
1286	activator	80.1382	468
1287	sample	68.4388	691
1288	sample	62.7252	47
1289	sample	71.8841	722
1290	sample	63.8216	518
1291	sample	73.2648	81
1292	inhibitor	49.8858	1567
1293	sample	66.0571	1556
1294	sample	66.2334	706
1295	inhibitor	44.3897	262
1296	sample	67.9884	1403
1297	sample	55.6009	1398
1298	sample	55.3518	43
1299	sample	69.9554	947
1300	sample	72.6878	126
1301	sample	63.9398	465
1302	sample	65.8268	377
1303	sample	64.1856	1512
1304	sample	71.7	1501
1305	sample	69.4405	415
1306	inhibitor	23.4016	744
1307	sample	73.4662	1362
1308	sample	76.7309	708
1309	activator	85.7163	1337
1310	sample	66.8437	1137
1311	sample	70.6867	766
1312	sample	64.2514	630
1313	sample	67.9647	71
1314	sample	52.0399	370
1315	sample	61.7433	1353
1316	sample	74.3883	984
1317	sample	78.0264	945
1318	sample	65.1345	689
1319	sample	77.6055	732
1320	sample	65.615	1468
1321	activator	80.1022	2
1322	sample	74.6602	748
1323	sample	65.7295	220
1324	sample	69.7009	290
1325	sample	58.4151	731
1326	activator	83.3556	296
1327	inhibitor	16.5335	1100
1328	activator	86.8045	821
1329	sample	64.8116	547
1330	activator	80.8875	797
1331	sample	73.7764	1397
1332	activator	81.3691	1535
1333	sample	74.6909	1373
1334	sample	68.2156	870
1335	sample	72.5945	1269
1336	sample	63.8839	719
1337	sample	68.9463	649
1338	sample	70.103	519
1339	sample	67.5881	643
1340	sample	73.2516	550
1341	sample	69.8076	1162
1342	sample	65.1566	1459
1343	inhibitor	21.9659	445
1344	sample	69.5669	1386
1345	activator	91.7217	194
1346	sample	65.8757	184
1347	sample	68.4238	777
1348	sample	63.4666	1231
1349	sample	74.9942	979
1350	sample	55.1419	143
1351	sample	65.8814	248
1352	activator	85.7521	1078
1353	inhibitor	48.4682	1186
1354	sample	60.0795	1502
1355	sample	71.1973	981
1356	sample	69.3878	1002
1357	sample	76.4005	1130
1358	sample	56.7643	74
1359	sample	74.0969	690
1360	sample	62.5813	857
1361	sample	58.6089	44
1362	sample	56.9663	456
1363	sample	66.3265	1000
1364	sample	68.4624	567
1365	sample	67.0923	1127
1366	sample	61.4239	204
1367	sample	77.4912	217
1368	sample	53.0741	716
1369	inhibitor	47.3833	63
1370	sample	76.6539	661
1371	inhibitor	32.8411	1113
1372	sample	66.6744	891
1373	sample	76.4724	837
1374	sample	77.5328	1407
1375	sample	64.1969	763
1376	sample	67.056	1581
1377	sample	67.1033	1585
1378	sample	68.0216	1421
1379	sample	53.6258	729
1380	sample	71.4829	774
1381	sample	74.5918	666
1382	sample	78.3213	965
1383	sample	65.9205	366
1384	activator	86.4054	880
1385	sample	68.7643	318
1386	inhibitor	17.3407	1041
1387	sample	73.9216	886
1388	sample	62.4081	273
1389	activator	80.3848	620
1390	sample	73.2327	1117
1391	sample	76.7507	1097
1392	sample	78.6862	657
1393	sample	76.8149	473
1394	sample	61.4067	1495
1395	sample	75.1275	1478
1396	sample	75.3667	1430
1397	sample	77.0558	1530
1398	sample	72.2353	211
1399	activator	94.4444	755
1400	sample	78.8166	1198
1401	sample	52.5535	541
1402	inhibitor	49.9442	560
1403	sample	68.8768	1513
1404	sample	73.6868	1070
1405	sample	69.366	134
1406	sample	75.7685	893
1407	inhibitor	14.2797	148
1408	sample	79.0257	1212
1409	sample	67.8399	1163
1410	activator	90.3274	1116
1411	activator	87.9285	1568
1412	activator	87.5363	1489
1413	sample	76.6896	552
1414	sample	78.3285	602
1415	inhibitor	28.2953	292
1416	sample	74.7115	897
1417	activator	83.7591	1391
1418	inhibitor	40.7926	485
1419	sample	76.081	557
1420	sample	75.9717	156
1421	sample	77.2281	1018
1422	sample	55.8167	341
1423	sample	74.5299	1111
1424	sample	74.9557	610
1425	sample	58.8889	164
1426	sample	64.117	1562
1427	sample	70.2443	1465
1428	sample	70.0342	435
1429	sample	69.5564	3
1430	sample	76.0337	12
1431	activator	82.2576	1508
1432	sample	65.7275	432
1433	sample	78.5525	1586
1434	sample	61.8482	1083
1435	activator	86.1125	850
1436	sample	73.0494	583
1437	sample	74.6998	783
1438	sample	59.9823	609
1439	sample	71.9994	1051
1440	sample	78.5409	1589
1441	sample	63.3077	737
1442	sample	59.5222	379
1443	sample	77.3746	1009
1444	sample	63.5545	1170
1445	sample	75.7825	1106
1446	sample	76.8987	293
1447	sample	57.5516	270
1448	sample	58.4994	46
1449	sample	61.3959	1533
1450	sample	51.1751	100
1451	sample	72.7766	1359
1452	sample	70.4612	1260
1453	inhibitor	47.5095	1022
1454	sample	76.1545	308
1455	sample	64.6344	1342
1456	sample	65.6814	838
1457	sample	63.7275	1010
1458	sample	71.7157	1287
1459	sample	71.9879	1381
1460	sample	66.8824	514
1461	sample	66.087	568
1462	sample	60.8559	384
1463	sample	54.6743	402
1464	inhibitor	18.022	1144
1465	sample	66.0333	626
1466	sample	70.3809	545
1467	sample	60.4962	927
1468	sample	76.639	463
1469	sample	68.9571	1599
1470	inhibitor	8.3606	147
1471	sample	75.4802	323
1472	sample	62.5275	285
1473	sample	73.1087	1312
1474	sample	70.75	491
1475	sample	74.8008	1089
1476	sample	74.9899	1419
1477	sample	75.4565	1547
1478	sample	69.405	510
1479	sample	70.2809	1027
1480	sample	67.6471	1290
1481	inhibitor	43.8824	1146
1482	sample	65.292	462
1483	sample	73.4095	329
1484	sample	72.8137	1101
1485	sample	70.9659	1169
1486	sample	67.6667	909
1487	sample	75.0093	765
1488	sample	68.1858	1278
1489	sample	67.5334	995
1490	sample	71.1982	312
1491	sample	74.7102	313
1492	sample	67.3234	403
1493	sample	78.8359	1443
1494	sample	54.4322	1234
1495	activator	84.5958	320
1496	sample	73.1065	195
1497	inhibitor	42.3698	756
1498	sample	57.2159	681
1499	sample	76.7308	920
1500	sample	71.2927	474
1501	sample	71.6061	1413
1502	sample	75.2552	990
1503	sample	54.093	1092
1504	sample	74.7174	1402
1505	sample	62.501	396
1506	sample	77.9473	807
1507	sample	58.0943	715
1508	sample	72.4369	1154
1509	sample	60.2477	1324
1510	sample	55.7212	639
1511	sample	70.372	885
1512	sample	79.2956	1470
1513	sample	61.0272	275
1514	sample	72.7873	105
1515	inhibitor	38.6458	1135
1516	sample	71.7493	1183
1517	inhibitor	26.3854	40
1518	sample	71.7703	810
1519	sample	72.1035	1073
1520	sample	74.612	771
1521	sample	67.8977	905
1522	sample	67.788	201
1523	activator	88.5866	427
1524	sample	67.3798	672
1525	sample	67.5171	782
1526	sample	52.9619	1494
1527	sample	61.4191	360
1528	sample	76.4094	1543
1529	sample	61.6384	314
1530	sample	74.1583	1093
1531	sample	70.1643	1042
1532	sample	72.6609	137
1533	inhibitor	24.2486	869
1534	sample	76.3284	784
1535	sample	68.4498	1320
1536	inhibitor	41.3123	914
1537	activator	83.1309	1014
1538	sample	52.0015	713
1539	sample	74.2604	815
1540	sample	73.2012	1514
1541	sample	57.7149	1246
1542	sample	60.3129	587
1543	sample	60.9237	595
1544	sample	66.7943	57
1545	sample	73.6418	553
1546	sample	70.0202	394
1547	sample	56.6112	111
1548	inhibitor	22.5902	79
1549	sample	59.4401	185
1550	activator	88.2053	1206
1551	inhibitor	42.8888	350
1552	sample	73.6112	249
1553	activator	84.6055	1252
1554	sample	69.9412	390
1555	sample	70.811	309
1556	inhibitor	36.8921	1463
1557	sample	68.2609	855
1558	sample	70.5789	858
1559	inhibitor	20.369	1122
1560	sample	73.3168	297
1561	inhibitor	27.0153	926
1562	sample	79.0101	1153
1563	sample	60.4553	496
1564	sample	69.4539	1053
1565	sample	51.6414	219
1566	sample	62.3449	1213
1567	sample	77.4271	1166
1568	sample	74.3782	943
1569	inhibitor	1.45875	1364
1570	sample	74.7803	1555
1571	sample	71.3928	619
1572	sample	73.9347	349
1573	sample	77.3182	1112
1574	sample	64.7595	904
1575	sample	71.0757	912
1576	sample	55.6571	242
1577	sample	68.2134	107
1578	sample	74.8017	730
1579	sample	73.0494	1039
1580	sample	70.954	93
1581	sample	76.9279	400
1582	sample	67.5637	635
1583	sample	77.1163	955
1584	inhibitor	40.8573	546
1585	sample	66.7594	222
1586	sample	65.8933	1123
1587	sample	79.14	55
1588	activator	81.6137	1214
1589	sample	71.1261	1152
1590	activator	94.2255	1462
1591	sample	77.8979	1194
1592	sample	79.0289	1308
1593	sample	53.6137	218
1594	sample	68.7304	804
1595	inhibitor	39.4861	543
1596	sample	77.7023	97
1597	sample	59.7119	1008
1598	sample	72.864	236
1599	sample	64.8609	1325

## Sheet: 1b
	plate	row	column	compound	avg % of cells with mitochondrial Parkin	targets
0	Prestwick 4	G	3	Gliquidone	80.3687	ABCC8
1	KinInh 1	H	10	Akt-I-1,2	80.013	AKT, AKT1, AKT2
2	KinInh 2	G	10	AT7867, AT-7867	93.7047	AKT, AKT1, AKT2
3	KinInh 2	G	14	AZD-5363, AZD5363	95.7787	AKT, AKT1, AKT2
4	KinInh 2	I	10	CH5424802	80.0015	ALK
5	KinInh 1	O	19	SB 431542	80.9548	ALK5
6	KinInh 2	E	4	SB-525334	85.7163	ALK5
7	KinInh 2	K	16	GW 788388, GW-788388	89.6168	ALK5
8	KinInh 2	A	10	SJN 2511	94.1111	ALK5
9	KinInh 2	O	10	LY-2157299	82.4895	ALK5
10	KinInh 2	C	6	A 769662, A-769662	92.1685	AMPK
11	KinInh 2	I	21	S-99	88.7361	ASK
12	KinInh 1	J	19	CGK 733	85.1966	ATR
13	KinInh 1	D	4	GDC-0879, AR-00341677	80.0669	BRAF
14	KinInh 2	I	8	GSK-2118436B, GSK2118436B, Dabrafenib mesylate	95.5134	BRAF
15	KinInh 2	K	20	PTK6 CompoundA	83.6358	BRK
16	KinInh 2	K	22	PTK6 Inhibitor CompoundB	84.6055	BRK
17	KinInh 2	G	8	Indirubin, NSC-105327, Couroupitine B, Indigo red, Indigopurpurin	80.5253	CDK
18	KinInh 1	N	3	Purvalanol B, NG 95	88.5163	CDK
19	KinInh 1	A	7	NU6102	86.1524	CDK
20	KinInh 1	B	13	NU 2058	90.7589	CDK
21	Prestwick 4	I	16	2-Chloropyrazine	80.5023	CDK
22	KinInh 1	D	22	PD-0332991, PD-332991	90.3274	CDK
23	KinInh 1	L	7	Arcyriaflavin A	87.9774	CDK
24	Prestwick 1	A	6	Cotinine (-)	80.353	CHRNA
25	KinInh 1	A	8	2-Dimethylamino-4,5,6,7-tetrabromo-1H-benzimidazole	87.2653	CK2
26	KinInh 2	G	3	Quinalizarin	89.9569	CK2
27	KinInh 2	A	17	CX-4945	88.5866	CK2
28	KinInh 2	K	14	TTP 22	81.3691	CK2
29	KinInh 2	C	7	EMD-1214063	82.0028	cMet
30	Prestwick 4	E	22	alpha-Santonin	84.1752	COX2
31	Prestwick 4	E	20	Mesalamine	85.9342	cyclooxygenase
32	KinInh 1	F	21	R 59-022	80.8658	DAG
33	KinInh 2	K	18	TC-DAPK 6	88.4416	DAPK1
34	Prestwick 4	I	20	(S)-(-)-Cycloserine	80.4833	ddlA
35	Prestwick 4	G	20	Chlorambucil	80.2367	DNA
36	KinInh 2	A	5	IC86621, IC-86621	92.1254	DNAPK
37	KinInh 1	E	3	NH125	88.8669	eEF2K
38	KinInh 1	I	3	Erlotinib HCl	83.6063	EGFR
39	KinInh 2	C	5	Neratinib, HKI-272, CPD-820	83.1309	EGFR
40	KinInh 1	J	5	Tyrphostin B44, (-) enantiomer	87.5099	EGFR
41	KinInh 1	H	3	AG 490, TyrphostinAG 490	81.0545	EGFR
42	KinInh 1	E	9	Gefitinib	80.4787	EGFR
43	KinInh 1	M	19	BIBX 1382 dihydrochloride	87.3439	EGFR
44	KinInh 1	O	16	Tyrphostin AG 1478	84.7465	EGFR
45	KinInh 2	M	17	Tipifarnib, NSC-702818, R-115777, Zarnestra, IND 58359	87.5363	farnesyltransferase inhibitor
46	KinInh 2	O	9	AZD-4547	93.6965	FGFR
47	KinInh 1	K	9	PD173074	84.0107	FGFR
48	KinInh 2	G	16	BMS-582664, Brivanib alaninate	94.3523	FGFR
49	KinInh 2	C	22	KW 2449, KW-2449	94.4495	FGFR
50	KinInh 1	D	7	Sunitinib Malate, Sutent, SU-11248, PHA-290940AD	85.1879	FLT3
51	KinInh 1	G	9	Lestaurtinib	84.948	FLT3
52	KinInh 1	M	21	GTP 14564	89.0973	FLT3
53	Prestwick 3	F	21	Ethaverine hydrochloride	80.5326	gag-pol
54	KinInh 1	I	11	AR-A014418	83.2747	GSK3
55	KinInh 1	O	17	SB 415286	84.52	GSK3
56	KinInh 1	A	3	2-Thio(3-iodobenzyl)-5-(1-pyridyl)-[1,3,4]-oxadiazole	86.3314	GSK3B
57	Prestwick 4	K	6	(-)-Adenosine 3',5'-cyclic monophosphate	80.1022	HCN2
58	KinInh 2	G	9	OSI-906, Linsitinib	93.6858	IGF1R
59	KinInh 1	O	9	PQ401	84.5418	IGF1R
60	KinInh 2	C	20	NVP-ADW742, ADW-742, ADW, GSK-552602-A, NVP-ADW-742	87.3047	IGF1R
61	KinInh 1	N	21	IMD 0354	94.4444	IKK2
62	KinInh 2	E	9	ILK inhibitor	90.9421	ILK
63	KinInh 2	K	17	IRAK4 Inhibitor	97.7195	IRAK4 inhibitor
64	KinInh 2	O	17	Rigel JAK Compound II, Prodrug of VI-53	83.014	JAK
65	KinInh 2	G	11	INCB018424, Ruxolitinib	92.5113	JAK1, JAK2
66	KinInh 1	F	6	Janex-1, WHI-P131	80.8875	JAK3
67	KinInh 1	N	5	WHI-P 154	81.7783	JAK3
68	Prestwick 1	C	21	Minoxidil	81.7778	KCNJ1
69	KinInh 1	P	16	Lim2 Kinase Inhibitor	86.1125	Lim2
70	KinInh 2	I	20	NQDI-1	88.3058	MAP3K5
71	KinInh 1	A	14	TPL2	83.9278	MAP3K8
72	KinInh 1	P	10	TAK-715	84.4805	MAPK
73	KinInh 2	E	20	VX-745	83.6013	MAPK
74	KinInh 2	A	21	BIRB 796, Doramapimod	87.0488	MAPK
75	KinInh 2	E	16	LY2228820, LY-2228820	93.5115	MAPK
76	KinInh 2	A	6	GLPG-0259, Compound A	91.9235	MAPKAPK5
77	KinInh 1	C	22	AZD6244	82.6493	MEK
78	KinInh 2	G	19	GSK-1120212	86.3661	MEK
79	KinInh 2	M	13	AZD8330, AZD-8330, ARRY-424704, ARRY-704	91.7217	MEK
80	KinInh 2	C	13	AS-703026, MSC1936369B	94.7058	MEK
81	KinInh 1	B	5	RDEA-119, AR-119	83.798	MEK
82	KinInh 2	K	15	BIX 02189, BIX-02189	89.7879	MEK5 inhibitor
83	KinInh 2	A	14	BMS 777607, BMS-777607	93.2881	MET
84	KinInh 2	K	9	AZ 3146, AZ-3146	80.5692	Mps1 kinase inhibitor
85	KinInh 2	G	7	Pp242	88.2053	mTOR
86	KinInh 2	O	3	WYE-354	87.9285	mTOR
87	KinInh 2	G	6	XL765, XL-765, SAR245409	80.1581	mTOR
88	KinInh 2	G	21	BGT-226, NVP-BGT-226, NVP-BGT226	99.6109	mTOR
89	KinInh 2	C	3	NIK Kinase Inhibitor	93.9902	NIK
90	Prestwick 3	A	7	Flunisolide	80.3848	NR3C1
91	Prestwick 4	A	10	Prednicarbate	81.6137	NR3C1
92	Prestwick 1	H	20	Methylprednisolone, 6-alpha	84.7356	NR3C1
93	Prestwick 1	I	22	Dexamethasone acetate	80.1382	NR3C1
94	Prestwick 1	J	4	Fludrocortisone acetate	80.7084	NR3C1
95	KinInh 1	I	5	Staurosporine	98.3923	Pan kinase
96	Prestwick 4	I	21	Talampicillin hydrochloride	81.4952	pbp3 , pbpA
97	Prestwick 4	M	6	Loracarbef	80.2822	pbp3 , pbpA
98	Prestwick 4	K	5	Trapidil	82.2576	PDGF
99	KinInh 1	B	3	Imatinib (free base), Gleevec, Glivec, CGP-57148B, STI-571	86.6658	PDGFR
100	KinInh 1	A	9	BX 795	92.3521	PDK
101	KinInh 1	D	21	OSU-03012 hydrochloride	85.2629	PDK1
102	KinInh 2	K	12	GSK 2334470, GSK-2334470	83.6136	PDK1
103	KinInh 2	I	18	GSK PERK Inhibitor	91.9323	PEK
104	Prestwick 1	F	18	Vinpocetine	80.2357	phosphodiesterase
105	KinInh 2	G	4	TG100-115, TG-100-115, TG-100115	94.2255	PI3K
106	KinInh 2	M	19	CAL-101, GS-1101	83.3556	PI3K delta
107	KinInh 2	M	4	OICR0000666A01	92.2731	PIM1
108	KinInh 1	G	14	H 89 dihydrochloride	80.0389	PKA
109	KinInh 1	B	10	C-1	83.5283	PKC
110	KinInh 1	G	13	Go 6976	80.1314	PKC
111	KinInh 2	E	7	PKC theta inhibitor	94.1939	PKC theta
112	KinInh 1	E	20	Rottlerin	89.1634	PKCd
113	KinInh 2	A	11	Cyclapolin 9	88.224	Plk
114	KinInh 2	E	3	AB12134C3, PNK inhibitor	82.9166	PNK
115	KinInh 2	G	13	PLX-4032, Vemurafenib, Zelboraf	92.8812	Raf kinase B
116	KinInh 2	A	22	Y-27632	94.7271	ROCK
117	KinInh 2	A	16	Y-39983, RKI-983, SNJ-1656	96.2762	ROCK
118	KinInh 1	G	3	Fasudil HCl	80.5145	ROCK
119	KinInh 1	P	8	SR3677	84.5304	ROCK
120	KinInh 1	A	4	N-(4-Pyridyl)-N?-(2,4,6-trichlorophenyl)urea	90.1489	ROCK
121	KinInh 1	A	17	GSK269962A	90.2253	ROCK
122	KinInh 2	O	4	BIX-RSK2 Inhibitor	96.2956	RSK1
123	KinInh 2	G	18	S6K-18	86.2636	S6K1
124	KinInh 2	K	21	PF 4708671, PF-4708671	85.4889	S6K1 inhibitor
125	KinInh 2	K	6	OICR0000857A	88.6214	SIRT1 inhibitor
126	KinInh 1	A	6	2-(p-Hydroxyanilino)-4-(p-chlorophenyl) thiazole, HCl	89.0652	SK
127	Prestwick 1	I	10	Hesperetin	80.3418	SOAT1
128	Prestwick 4	E	21	Betulin	81.4513	SREBP
129	KinInh 2	I	16	AZ TAK1 Inhibitor	85.061	TAK1
130	KinInh 2	C	14	KRN 633, KRN-633	86.8045	VEGFR
131	KinInh 2	C	18	OSI-930	85.7521	VEGFR
132	KinInh 1	B	18	Cediranib, AZD-2171, Recentin	84.5958	VEGFR
133	KinInh 1	P	17	SU 16f	83.7591	VEGFR
134	KinInh 1	F	4	Brivanib, BMS-540215	83.2399	VEGFR
135	KinInh 2	A	3	MAZ51, MAZ-51	86.4054	VEGFR3
136	Prestwick 1	E	22	Acenocoumarol	83.513	VKORC1

## Sheet: 1d
Image_Metadata_cccp_treatment	Image_Metadata_drug_treatment	Image_Metadata_date	class	ImageNumber
CCCP	0.125uMSR3677	July52017	black	184
CCCP	0.125uMSR3677	July52017	neg_bright	12
CCCP	0.125uMSR3677	July52017	neg_dull	82
CCCP	0.125uMSR3677	July52017	positive	326
CCCP	0.125uMSR3677	July72017	black	354
CCCP	0.125uMSR3677	July72017	neg_bright	17
CCCP	0.125uMSR3677	July72017	neg_dull	138
CCCP	0.125uMSR3677	July72017	positive	1130
CCCP	0.125uMSR3677	2019-06-21	black	1097
CCCP	0.125uMSR3677	2019-06-21	neg_bright	15
CCCP	0.125uMSR3677	2019-06-21	neg_dull	56
CCCP	0.125uMSR3677	2019-06-21	positive	1064
CCCP	0.125uMSR3677	2019-06-24	black	1646
CCCP	0.125uMSR3677	2019-06-24	neg_bright	8
CCCP	0.125uMSR3677	2019-06-24	neg_dull	77
CCCP	0.125uMSR3677	2019-06-24	positive	1686
CCCP	0.25uMSR3677	July52017	black	125
CCCP	0.25uMSR3677	July52017	neg_bright	17
CCCP	0.25uMSR3677	July52017	neg_dull	120
CCCP	0.25uMSR3677	July52017	positive	402
CCCP	0.25uMSR3677	July72017	black	577
CCCP	0.25uMSR3677	July72017	neg_bright	18
CCCP	0.25uMSR3677	July72017	neg_dull	244
CCCP	0.25uMSR3677	July72017	positive	1678
CCCP	0.25uMSR3677	2019-06-21	black	1106
CCCP	0.25uMSR3677	2019-06-21	neg_bright	4
CCCP	0.25uMSR3677	2019-06-21	neg_dull	80
CCCP	0.25uMSR3677	2019-06-21	positive	1270
CCCP	0.25uMSR3677	2019-06-24	black	1650
CCCP	0.25uMSR3677	2019-06-24	neg_bright	1
CCCP	0.25uMSR3677	2019-06-24	neg_dull	60
CCCP	0.25uMSR3677	2019-06-24	positive	1607
CCCP	0.5uMSR3677	2019-07-05	black	392
CCCP	0.5uMSR3677	2019-07-05	neg_bright	15
CCCP	0.5uMSR3677	2019-07-05	neg_dull	189
CCCP	0.5uMSR3677	2019-07-05	positive	871
CCCP	0.5uMSR3677	2019-07-07	black	700
CCCP	0.5uMSR3677	2019-07-07	neg_bright	19
CCCP	0.5uMSR3677	2019-07-07	neg_dull	244
CCCP	0.5uMSR3677	2019-07-07	positive	1770
CCCP	0.5uMSR3677	2019-06-21	black	1229
CCCP	0.5uMSR3677	2019-06-21	neg_bright	2
CCCP	0.5uMSR3677	2019-06-21	neg_dull	36
CCCP	0.5uMSR3677	2019-06-21	positive	1552
CCCP	0.5uMSR3677	2019-06-24	black	1609
CCCP	0.5uMSR3677	2019-06-24	neg_bright	7
CCCP	0.5uMSR3677	2019-06-24	neg_dull	77
CCCP	0.5uMSR3677	2019-06-24	positive	2294
CCCP	0uMSR3677	2019-07-05	black	164
CCCP	0uMSR3677	2019-07-05	neg_bright	20
CCCP	0uMSR3677	2019-07-05	neg_dull	201
CCCP	0uMSR3677	2019-07-05	positive	75
CCCP	0uMSR3677	2019-07-07	black	311
CCCP	0uMSR3677	2019-07-07	neg_bright	119
CCCP	0uMSR3677	2019-07-07	neg_dull	1047
CCCP	0uMSR3677	2019-07-07	positive	718
CCCP	0uMSR3677	2019-06-21	black	1100
CCCP	0uMSR3677	2019-06-21	neg_bright	11
CCCP	0uMSR3677	2019-06-21	neg_dull	163
CCCP	0uMSR3677	2019-06-21	positive	766
CCCP	0uMSR3677	2019-06-24	black	1558
CCCP	0uMSR3677	2019-06-24	neg_bright	16
CCCP	0uMSR3677	2019-06-24	neg_dull	281
CCCP	0uMSR3677	2019-06-24	positive	1495
CCCP	1uMSR3677	2019-07-05	black	722
CCCP	1uMSR3677	2019-07-05	neg_bright	21
CCCP	1uMSR3677	2019-07-05	neg_dull	216
CCCP	1uMSR3677	2019-07-05	positive	1247
CCCP	1uMSR3677	2019-07-07	black	497
CCCP	1uMSR3677	2019-07-07	neg_bright	13
CCCP	1uMSR3677	2019-07-07	neg_dull	205
CCCP	1uMSR3677	2019-07-07	positive	1006
CCCP	1uMSR3677	2019-06-21	black	1078
CCCP	1uMSR3677	2019-06-21	neg_bright	4
CCCP	1uMSR3677	2019-06-21	neg_dull	23
CCCP	1uMSR3677	2019-06-21	positive	1017
CCCP	1uMSR3677	2019-06-24	black	1394
CCCP	1uMSR3677	2019-06-24	neg_bright	6
CCCP	1uMSR3677	2019-06-24	neg_dull	76
CCCP	1uMSR3677	2019-06-24	positive	1782
CCCP	2uMSR3677	2019-07-05	black	445
CCCP	2uMSR3677	2019-07-05	neg_bright	21
CCCP	2uMSR3677	2019-07-05	neg_dull	240
CCCP	2uMSR3677	2019-07-05	positive	544
CCCP	2uMSR3677	2019-07-07	black	899
CCCP	2uMSR3677	2019-07-07	neg_bright	23
CCCP	2uMSR3677	2019-07-07	neg_dull	236
CCCP	2uMSR3677	2019-07-07	positive	1721
CCCP	2uMSR3677	2019-06-21	black	1094
CCCP	2uMSR3677	2019-06-21	neg_bright	4
CCCP	2uMSR3677	2019-06-21	neg_dull	24
CCCP	2uMSR3677	2019-06-21	positive	1204
CCCP	2uMSR3677	2019-06-24	black	1612
CCCP	2uMSR3677	2019-06-24	neg_bright	8
CCCP	2uMSR3677	2019-06-24	neg_dull	102
CCCP	2uMSR3677	2019-06-24	positive	1951
DMSO	0uMSR3677	2019-07-05	black	120
DMSO	0uMSR3677	2019-07-05	neg_bright	10
DMSO	0uMSR3677	2019-07-05	neg_dull	202
DMSO	0uMSR3677	2019-07-05	positive	1
DMSO	0uMSR3677	2019-07-07	black	188
DMSO	0uMSR3677	2019-07-07	neg_bright	50
DMSO	0uMSR3677	2019-07-07	neg_dull	1204
DMSO	0uMSR3677	2019-07-07	positive	4
DMSO	0uMSR3677	2019-06-21	black	411
DMSO	0uMSR3677	2019-06-21	neg_bright	49
DMSO	0uMSR3677	2019-06-21	neg_dull	1493
DMSO	0uMSR3677	2019-06-21	positive	10
DMSO	0uMSR3677	2019-06-24	black	746
DMSO	0uMSR3677	2019-06-24	neg_bright	48
DMSO	0uMSR3677	2019-06-24	neg_dull	1058
DMSO	0uMSR3677	2019-06-24	positive	198

## Sheet: 2b
CCCP time (minutes)	Mfn2/actin	treatment	trial		0
0	1	DMSO	1		trial 1 2 3 4
30	0.939975	DMSO	1		treatment
60	0.571815	DMSO	1		DMSO 1.000000 1.000000 1.000000 1.000000
90	0.239807	DMSO	1		SR3677 0.617460 0.189722 0.282116 0.642159
120	0.149388	DMSO	1		Y27632 0.870965 0.848253 1.640950 1.661309
0	0.870965	Y27632	1		Y39983 0.259309 0.336752 0.562887 0.670241
30	0.6211	Y27632	1		trial 1 2 3 4
60	0.362902	Y27632	1		treatment
90	0.187875	Y27632	1		DMSO 1.00000 1.000000 1.000000 1.000000
120	0.107961	Y27632	1		SR3677 0.61746 0.189722 0.282116 0.642159
0	0.259309	Y39983	1		ind test: 0.001334040092372405
30	0.232419	Y39983	1		paired test p-value: 0.008062477971102688
60	0.172089	Y39983	1		30
90	0.149313	Y39983	1		trial 1 2 3 4
120	0.100746	Y39983	1		treatment
0	0.61746	SR3677	1		DMSO 0.939975 0.841988 0.810804 1.576751
30	0.708927	SR3677	1		SR3677 0.708927 0.153821 0.266361 0.392886
60	0.497398	SR3677	1		Y27632 0.621100 0.829948 0.972227 1.179182
90	0.296804	SR3677	1		Y39983 0.232419 0.292516 0.489023 0.649345
120	0.143484	SR3677	1		trial 1 2 3 4
0	1	DMSO	2		treatment
30	0.841988	DMSO	2		DMSO 0.939975 0.841988 0.810804 1.576751
60	0.425534	DMSO	2		SR3677 0.708927 0.153821 0.266361 0.392886
90	0.323792	DMSO	2		ind test: 0.011144292868255197
120	0.191659	DMSO	2		paired test p-value: 0.0222709941420194
0	0.848253	Y27632	2		60
30	0.829948	Y27632	2		trial 1 2 3 4
60	0.383197	Y27632	2		treatment
90	0.182227	Y27632	2		DMSO 0.571815 0.425534 0.395203 0.739805
120	0.115901	Y27632	2		SR3677 0.497398 0.068832 0.120099 0.165205
0	0.336752	Y39983	2		Y27632 0.362902 0.383197 0.440513 0.529785
30	0.292516	Y39983	2		Y39983 0.172089 0.164534 0.411932 0.487861
60	0.164534	Y39983	2		trial 1 2 3 4
90	0.102384	Y39983	2		treatment
120	0.0338839	Y39983	2		DMSO 0.571815 0.425534 0.395203 0.739805
0	0.189722	SR3677	2		SR3677 0.497398 0.068832 0.120099 0.165205
30	0.153821	SR3677	2		ind test: 0.021385758659689814
60	0.0688325	SR3677	2		paired test p-value: 0.02676440971780139
90	0.0549539	SR3677	2		90
120	0.0446767	SR3677	2		trial 1 2 3 4
0	1	DMSO	3		treatment
30	0.810804	DMSO	3		DMSO 0.239807 0.323792 0.304507 0.332677
60	0.395203	DMSO	3		SR3677 0.296804 0.054954 0.089133 0.090721
90	0.304507	DMSO	3		Y27632 0.187875 0.182227 0.236677 0.371365
120	0.123913	DMSO	3		Y39983 0.149313 0.102384 0.293036 0.143007
0	1.64095	Y27632	3		trial 1 2 3 4
30	0.972227	Y27632	3		treatment
60	0.440513	Y27632	3		DMSO 0.239807 0.323792 0.304507 0.332677
90	0.236677	Y27632	3		SR3677 0.296804 0.054954 0.089133 0.090721
120	0.145298	Y27632	3		ind test: 0.014964517820307376
0	0.562887	Y39983	3		paired test p-value: 0.05682951957300505
30	0.489023	Y39983	3		120
60	0.411932	Y39983	3		trial 1 2 3 4
90	0.293036	Y39983	3		treatment
120	0.146173	Y39983	3		DMSO 0.149388 0.191659 0.123913 0.267161
0	0.282116	SR3677	3		SR3677 0.143484 0.044677 0.070416 0.287920
30	0.266361	SR3677	3		Y27632 0.107961 0.115901 0.145298 0.245913
60	0.120099	SR3677	3		Y39983 0.100746 0.033884 0.146173 0.121456
90	0.0891332	SR3677	3		trial 1 2 3 4
120	0.070416	SR3677	3		treatment
0	1	DMSO	4		DMSO 0.149388 0.191659 0.123913 0.267161
30	1.57675	DMSO	4		SR3677 0.143484 0.044677 0.070416 0.287920
60	0.739805	DMSO	4		ind test: 0.2444142980822533
90	0.332677	DMSO	4		paired test p-value: 0.14862597011023296
120	0.267161	DMSO	4
0	1.66131	Y27632	4
30	1.17918	Y27632	4
60	0.529785	Y27632	4
90	0.371365	Y27632	4
120	0.245913	Y27632	4
0	0.670241	Y39983	4
30	0.649345	Y39983	4
60	0.487861	Y39983	4
90	0.143007	Y39983	4
120	0.121456	Y39983	4
0	0.642159	SR3677	4
30	0.392886	SR3677	4
60	0.165205	SR3677	4
90	0.090721	SR3677	4
120	0.28792	SR3677	4

## Sheet: 2d
treatment	trial	time	VDAC1/Ponceau		ind test: 0.11412424303015996
DMSO	1	0	0.426923		paired test p-value: 0.1300910765107899
DMSO	1	1	0.947527		4
DMSO	1	4	0.652316		trial 1 2 3
DMSO	1	6	0.506589		treatment
SR	1	0	1.67606		DMSO 0.652316 0.549993 0.774851
SR	1	1	1.54123		SR 0.394198 0.331433 0.407200
SR	1	4	0.394198		ind test: 0.007585208692425239
SR	1	6	0.365708		paired test p-value: 0.012097409352245096
DMSO	2	0	1.67625		6
DMSO	2	1	0.622666		trial 1 2 3
DMSO	2	4	0.549993		treatment
DMSO	2	6	0.553942		DMSO 0.506589 0.553942 0.779972
SR	2	0	0.890978		SR 0.365708 0.269080 0.489487
SR	2	1	1.10202		ind test: 0.04345807435602171
SR	2	4	0.331433		paired test p-value: 0.019786243595770463
SR	2	6	0.26908
DMSO	3	0	1.37213
DMSO	3	1	0.924034
DMSO	3	4	0.774851
DMSO	3	6	0.779972
SR	3	0	1.27128
SR	3	1	0.835348
SR	3	4	0.4072
SR	3	6	0.489487

## Sheet: 2f
date	dmso	sr
2019-04-20	47.9532	89.5833		paired test p-value: 0.0441676917844168
2019-04-24	31.0924	50
2019-05-04	66.3934	72.4138
2019-05-11	64.5455	76.0417

## Sheet: 3b
filename	red_area	total_area	pct	drug	Treatment Time	datestamp	Mitophagy Percentage		6hCCCP
HeLa_SR3677_6hCCCP_63x_Dec16_ 13	8173	12015	0.680233	SR3677	6hCCCP	2019-12-16	68.0233		datestamp Dec13 Dec16 Dec20 Dec9
HeLa_SR3677_6hCCCP_63x_Dec16_ 85	6314	10568	0.597464	SR3677	6hCCCP	2019-12-16	59.7464		drug
HeLa_DMSO_6hCCCP_63x_Dec16_ 85	3263	5558	0.587082	DMSO	6hCCCP	2019-12-16	58.7082		DMSO 2.180282 10.462346 5.898968 0.753674
HeLa_DMSO_6hCCCP_63x_Dec16_ 4	4064	7688	0.528616	DMSO	6hCCCP	2019-12-16	52.8616		SR3677 5.725064 12.424681 8.369084 1.061732
HeLa_SR3677_0hCCCP_40x_Dec9_ 7	1283	2464	0.520698	SR3677	0hCCCP	2019-12-09	52.0698		ind test: 0.27209718322302523
HeLa_SR3677_0hCCCP_40x_Dec13_ 10	3336	6499	0.51331	SR3677	0hCCCP	2019-12-13	51.331		paired test p-value: 0.027211883917678772
HeLa_SR3677_6hCCCP_63x_Dec20_ 58	2720	5532	0.491685	SR3677	6hCCCP	2019-12-20	49.1685		0hCCCP
HeLa_SR3677_6hCCCP_40x_Dec13_ 79	1684	3469	0.485442	SR3677	6hCCCP	2019-12-13	48.5442		datestamp Dec13 Dec20 Dec9
HeLa_SR3677_6hCCCP_63x_Dec16_ 64	3651	7835	0.465986	SR3677	6hCCCP	2019-12-16	46.5986		drug
HeLa_DMSO_0hCCCP_63x_Dec20_ 28	11227	24671	0.455069	DMSO	0hCCCP	2019-12-20	45.5069		DMSO 1.302911 6.568599 7.679175
HeLa_SR3677_6hCCCP_63x_Dec16_ 82	3192	7216	0.44235	SR3677	6hCCCP	2019-12-16	44.235		SR3677 2.793597 1.953399 10.351341
HeLa_DMSO_0hCCCP_40x_Dec13_ 10	1437	3566	0.402973	DMSO	0hCCCP	2019-12-13	40.2973		ind test: 0.48295745758500086
HeLa_SR3677_6hCCCP_63x_Dec16_ 79	4153	10845	0.382941	SR3677	6hCCCP	2019-12-16	38.2941		paired test p-value: 0.47641817820291316
HeLa_SR3677_6hCCCP_63x_Dec16_ 61	4293	11762	0.364989	SR3677	6hCCCP	2019-12-16	36.4989
HeLa_SR3677_6hCCCP_63x_Dec16_ 94	2372	6665	0.355889	SR3677	6hCCCP	2019-12-16	35.5889
HeLa_DMSO_0hCCCP_63x_Dec16_ 10	3000	8454	0.354862	DMSO	0hCCCP	2019-12-16	35.4862
HeLa_SR3677_6hCCCP_63x_Dec16_ 88	4325	12702	0.340498	SR3677	6hCCCP	2019-12-16	34.0498
HeLa_DMSO_0hCCCP_40x_Dec9_	2843	8480	0.335259	DMSO	0hCCCP	2019-12-09	33.5259
HeLa_DMSO_0hCCCP_40x_Dec9_ 22	5119	15439	0.331563	DMSO	0hCCCP	2019-12-09	33.1563
HeLa_SR3677_6hCCCP_63x_Dec20_ 40	2065	6498	0.31779	SR3677	6hCCCP	2019-12-20	31.779
HeLa_SR3677_6hCCCP_63x_Dec20_ 43	3219	10424	0.308807	SR3677	6hCCCP	2019-12-20	30.8807
HeLa_DMSO_6hCCCP_63x_Dec20_ 96	3588	12062	0.297463	DMSO	6hCCCP	2019-12-20	29.7463
HeLa_DMSO_6hCCCP_63x_Dec20_ 60	3363	11552	0.291118	DMSO	6hCCCP	2019-12-20	29.1118
HeLa_DMSO_0hCCCP_40x_Dec9_ 28	1206	4166	0.289486	DMSO	0hCCCP	2019-12-09	28.9486
HeLa_SR3677_6hCCCP_40x_Dec13_ 91	662	2534	0.261247	SR3677	6hCCCP	2019-12-13	26.1247
HeLa_DMSO_6hCCCP_63x_Dec16_ 7	3614	13988	0.258364	DMSO	6hCCCP	2019-12-16	25.8364
HeLa_SR3677_6hCCCP_40x_Dec13_ 64	2271	9121	0.248986	SR3677	6hCCCP	2019-12-13	24.8986
HeLa_SR3677_0hCCCP_40x_Dec9_ 10	505	2044	0.247065	SR3677	0hCCCP	2019-12-09	24.7065
HeLa_DMSO_6hCCCP_63x_Dec16_ 42	1803	7373	0.244541	DMSO	6hCCCP	2019-12-16	24.4541
HeLa_SR3677_6hCCCP_63x_Dec20_ 91	2814	11532	0.244017	SR3677	6hCCCP	2019-12-20	24.4017
HeLa_DMSO_6hCCCP_40x_Dec13_ 10	408	1870	0.218182	DMSO	6hCCCP	2019-12-13	21.8182
HeLa_SR3677_6hCCCP_40x_Dec13_ 4	745	3504	0.212614	SR3677	6hCCCP	2019-12-13	21.2614
HeLa_SR3677_6hCCCP_63x_Dec20_ 76	1058	5094	0.207695	SR3677	6hCCCP	2019-12-20	20.7695
HeLa_SR3677_6hCCCP_63x_Dec20_ 79	1550	8009	0.193532	SR3677	6hCCCP	2019-12-20	19.3532
HeLa_SR3677_6hCCCP_63x_Dec16_ 55	4408	23104	0.190789	SR3677	6hCCCP	2019-12-16	19.0789
HeLa_DMSO_6hCCCP_63x_Dec20_ 51	1642	8975	0.182953	DMSO	6hCCCP	2019-12-20	18.2953
HeLa_SR3677_6hCCCP_63x_Dec16_ 97	2202	12878	0.170989	SR3677	6hCCCP	2019-12-16	17.0989
HeLa_DMSO_6hCCCP_40x_Dec13_ 58	582	3719	0.156494	DMSO	6hCCCP	2019-12-13	15.6494
HeLa_DMSO_6hCCCP_63x_Dec16_ 10	1590	10754	0.147852	DMSO	6hCCCP	2019-12-16	14.7852
HeLa_SR3677_6hCCCP_40x_Dec13_ 40	457	3198	0.142902	SR3677	6hCCCP	2019-12-13	14.2902
HeLa_SR3677_6hCCCP_40x_Dec13_ 73	766	5433	0.14099	SR3677	6hCCCP	2019-12-13	14.099
HeLa_DMSO_0hCCCP_63x_Dec16_ 16	1479	10618	0.139292	DMSO	0hCCCP	2019-12-16	13.9292
HeLa_DMSO_6hCCCP_63x_Dec16_ 72	912	6716	0.135795	DMSO	6hCCCP	2019-12-16	13.5795
HeLa_DMSO_0hCCCP_63x_Dec16_ 43	2220	17272	0.128532	DMSO	0hCCCP	2019-12-16	12.8532
HeLa_DMSO_6hCCCP_40x_Dec13_ 31	396	3296	0.120146	DMSO	6hCCCP	2019-12-13	12.0146
HeLa_SR3677_0hCCCP_40x_Dec9_ 13	275	2406	0.114298	SR3677	0hCCCP	2019-12-09	11.4298
HeLa_SR3677_0hCCCP_63x_Dec20_ 48	3339	30467	0.109594	SR3677	0hCCCP	2019-12-20	10.9594
HeLa_SR3677_6hCCCP_63x_Dec16_ 67	1492	14024	0.106389	SR3677	6hCCCP	2019-12-16	10.6389
HeLa_DMSO_6hCCCP_63x_Dec20_ 87	917	8715	0.105221	DMSO	6hCCCP	2019-12-20	10.5221
HeLa_SR3677_6hCCCP_40x_Dec9_ 4	337	3241	0.10398	SR3677	6hCCCP	2019-12-09	10.398
HeLa_SR3677_6hCCCP_63x_Dec16_ 4	371	3673	0.101007	SR3677	6hCCCP	2019-12-16	10.1007
HeLa_DMSO_6hCCCP_63x_Dec20_ 54	693	6916	0.100202	DMSO	6hCCCP	2019-12-20	10.0202
HeLa_DMSO_6hCCCP_40x_Dec13_ 94	260	2624	0.0990854	DMSO	6hCCCP	2019-12-13	9.90854
HeLa_SR3677_6hCCCP_63x_Dec20_ 28	834	8743	0.0953906	SR3677	6hCCCP	2019-12-20	9.53906
HeLa_DMSO_6hCCCP_40x_Dec9_ 31	475	5386	0.0881916	DMSO	6hCCCP	2019-12-09	8.81916
HeLa_SR3677_0hCCCP_40x_Dec9_ 4	185	2200	0.0840909	SR3677	0hCCCP	2019-12-09	8.40909
HeLa_DMSO_6hCCCP_40x_Dec13_ 55	171	2080	0.0822115	DMSO	6hCCCP	2019-12-13	8.22115
HeLa_DMSO_0hCCCP_63x_Dec20_ 4	795	9942	0.0799638	DMSO	0hCCCP	2019-12-20	7.99638
HeLa_SR3677_6hCCCP_40x_Dec13_ 49	864	11365	0.0760229	SR3677	6hCCCP	2019-12-13	7.60229
HeLa_SR3677_0hCCCP_40x_Dec13_ 16	646	8498	0.0760179	SR3677	0hCCCP	2019-12-13	7.60179
HeLa_SR3677_0hCCCP_40x_Dec9_ 13	382	5388	0.0708983	SR3677	0hCCCP	2019-12-09	7.08983
HeLa_SR3677_6hCCCP_40x_Dec13_ 82	296	4347	0.0680929	SR3677	6hCCCP	2019-12-13	6.80929
HeLa_SR3677_0hCCCP_40x_Dec9_ 22	294	4753	0.0618557	SR3677	0hCCCP	2019-12-09	6.18557
HeLa_DMSO_6hCCCP_63x_Dec20_ 78	1314	21652	0.0606872	DMSO	6hCCCP	2019-12-20	6.06872
HeLa_DMSO_6hCCCP_63x_Dec16_ 25	480	8220	0.0583942	DMSO	6hCCCP	2019-12-16	5.83942
HeLa_DMSO_6hCCCP_63x_Dec16_ 82	567	9882	0.057377	DMSO	6hCCCP	2019-12-16	5.7377
HeLa_DMSO_6hCCCP_63x_Dec20_ 84	635	11535	0.0550498	DMSO	6hCCCP	2019-12-20	5.50498
HeLa_DMSO_6hCCCP_63x_Dec20_ 90	303	5637	0.053752	DMSO	6hCCCP	2019-12-20	5.3752
HeLa_SR3677_0hCCCP_63x_Dec20_ 45	404	7697	0.052488	SR3677	0hCCCP	2019-12-20	5.2488
HeLa_DMSO_0hCCCP_63x_Dec16_ 40	396	7667	0.0516499	DMSO	0hCCCP	2019-12-16	5.16499
HeLa_SR3677_6hCCCP_63x_Dec16_ 40	320	6728	0.0475624	SR3677	6hCCCP	2019-12-16	4.75624
HeLa_DMSO_6hCCCP_40x_Dec9_ 19	148	3360	0.0440476	DMSO	6hCCCP	2019-12-09	4.40476
HeLa_DMSO_0hCCCP_63x_Dec16_ 31	377	9288	0.04059	DMSO	0hCCCP	2019-12-16	4.059
HeLa_SR3677_6hCCCP_63x_Dec16_ 73	440	11377	0.0386745	SR3677	6hCCCP	2019-12-16	3.86745
HeLa_DMSO_6hCCCP_63x_Dec20_ 72	423	10980	0.0385246	DMSO	6hCCCP	2019-12-20	3.85246
HeLa_SR3677_6hCCCP_40x_Dec9_ 4	141	3678	0.0383361	SR3677	6hCCCP	2019-12-09	3.83361
HeLa_SR3677_6hCCCP_63x_Dec16_ 52	286	7462	0.0383275	SR3677	6hCCCP	2019-12-16	3.83275
HeLa_DMSO_6hCCCP_63x_Dec16_ 97	635	17970	0.0353367	DMSO	6hCCCP	2019-12-16	3.53367
HeLa_SR3677_6hCCCP_63x_Dec20_ 97	76	2192	0.0346715	SR3677	6hCCCP	2019-12-20	3.46715
HeLa_SR3677_6hCCCP_63x_Dec16_ 94	270	8217	0.0328587	SR3677	6hCCCP	2019-12-16	3.28587
HeLa_DMSO_6hCCCP_40x_Dec13_ 103	124	3882	0.0319423	DMSO	6hCCCP	2019-12-13	3.19423
HeLa_SR3677_6hCCCP_40x_Dec13_ 61	484	15713	0.0308025	SR3677	6hCCCP	2019-12-13	3.08025
HeLa_DMSO_6hCCCP_63x_Dec16_ 16	182	5913	0.0307796	DMSO	6hCCCP	2019-12-16	3.07796
HeLa_DMSO_6hCCCP_63x_Dec16_ 69	225	7382	0.0304795	DMSO	6hCCCP	2019-12-16	3.04795
HeLa_SR3677_6hCCCP_63x_Dec16_ 34	209	7255	0.0288077	SR3677	6hCCCP	2019-12-16	2.88077
HeLa_DMSO_0hCCCP_63x_Dec20_ 49	562	19566	0.0287233	DMSO	0hCCCP	2019-12-20	2.87233
HeLa_SR3677_6hCCCP_63x_Dec16_ 34	209	7332	0.0285052	SR3677	6hCCCP	2019-12-16	2.85052
HeLa_SR3677_6hCCCP_40x_Dec13_ 88	117	4163	0.0281047	SR3677	6hCCCP	2019-12-13	2.81047
HeLa_DMSO_6hCCCP_63x_Dec20_ 93	104	3773	0.0275643	DMSO	6hCCCP	2019-12-20	2.75643
HeLa_SR3677_6hCCCP_40x_Dec9_ 55	296	11159	0.0265257	SR3677	6hCCCP	2019-12-09	2.65257
HeLa_DMSO_6hCCCP_40x_Dec13_ 70	120	4819	0.0249014	DMSO	6hCCCP	2019-12-13	2.49014
HeLa_DMSO_0hCCCP_40x_Dec13_ 16	190	7887	0.0240903	DMSO	0hCCCP	2019-12-13	2.40903
HeLa_SR3677_0hCCCP_40x_Dec13_ 13	106	4614	0.0229736	SR3677	0hCCCP	2019-12-13	2.29736
HeLa_DMSO_0hCCCP_63x_Dec16_ 19	341	14964	0.022788	DMSO	0hCCCP	2019-12-16	2.2788
HeLa_DMSO_6hCCCP_63x_Dec16_ 66	215	9578	0.0224473	DMSO	6hCCCP	2019-12-16	2.24473
HeLa_DMSO_6hCCCP_63x_Dec20_ 66	212	9499	0.0223181	DMSO	6hCCCP	2019-12-20	2.23181
HeLa_SR3677_6hCCCP_40x_Dec13_ 10	151	6888	0.0219222	SR3677	6hCCCP	2019-12-13	2.19222
HeLa_SR3677_6hCCCP_63x_Dec20_ 82	126	5923	0.021273	SR3677	6hCCCP	2019-12-20	2.1273
HeLa_SR3677_6hCCCP_40x_Dec9_ 22	29	1385	0.0209386	SR3677	6hCCCP	2019-12-09	2.09386
HeLa_DMSO_6hCCCP_40x_Dec13_ 73	70	3705	0.0188934	DMSO	6hCCCP	2019-12-13	1.88934
HeLa_DMSO_0hCCCP_63x_Dec16_ 46	219	14579	0.0150216	DMSO	0hCCCP	2019-12-16	1.50216
HeLa_SR3677_0hCCCP_63x_Dec20_ 51	387	25979	0.0148966	SR3677	0hCCCP	2019-12-20	1.48966
HeLa_SR3677_6hCCCP_40x_Dec9_ 25	136	9230	0.0147346	SR3677	6hCCCP	2019-12-09	1.47346
HeLa_SR3677_6hCCCP_40x_Dec13_ 16	79	6036	0.0130881	SR3677	6hCCCP	2019-12-13	1.30881
HeLa_DMSO_6hCCCP_40x_Dec13_ 79	47	3865	0.0121604	DMSO	6hCCCP	2019-12-13	1.21604
HeLa_DMSO_6hCCCP_63x_Dec16_ 51	67	5637	0.0118858	DMSO	6hCCCP	2019-12-16	1.18858
HeLa_SR3677_0hCCCP_40x_Dec13_ 40	81	6854	0.0118179	SR3677	0hCCCP	2019-12-13	1.18179
HeLa_SR3677_0hCCCP_40x_Dec13_ 19	62	5312	0.0116717	SR3677	0hCCCP	2019-12-13	1.16717
HeLa_DMSO_0hCCCP_40x_Dec13_ 55	131	11972	0.0109422	DMSO	0hCCCP	2019-12-13	1.09422
HeLa_DMSO_6hCCCP_40x_Dec13_ 76	27	2602	0.0103766	DMSO	6hCCCP	2019-12-13	1.03766
HeLa_SR3677_0hCCCP_40x_Dec9_ 16	42	4081	0.0102916	SR3677	0hCCCP	2019-12-09	1.02916
HeLa_DMSO_6hCCCP_63x_Dec20_ 25	100	10239	0.00976658	DMSO	6hCCCP	2019-12-20	0.976658
HeLa_DMSO_6hCCCP_40x_Dec13_ 91	41	4214	0.00972947	DMSO	6hCCCP	2019-12-13	0.972947
HeLa_SR3677_0hCCCP_40x_Dec9_ 22	34	3592	0.00946548	SR3677	0hCCCP	2019-12-09	0.946548
HeLa_DMSO_6hCCCP_40x_Dec13_ 37	48	5082	0.0094451	DMSO	6hCCCP	2019-12-13	0.94451
HeLa_SR3677_6hCCCP_40x_Dec13_ 22	85	9345	0.00909577	SR3677	6hCCCP	2019-12-13	0.909577
HeLa_SR3677_6hCCCP_40x_Dec9_ 16	42	4619	0.00909288	SR3677	6hCCCP	2019-12-09	0.909288
HeLa_DMSO_6hCCCP_40x_Dec9_ 7	17	2072	0.00820463	DMSO	6hCCCP	2019-12-09	0.820463
HeLa_DMSO_6hCCCP_63x_Dec20_ 63	132	17096	0.0077211	DMSO	6hCCCP	2019-12-20	0.77211
HeLa_SR3677_6hCCCP_40x_Dec13_ 97	34	4455	0.00763187	SR3677	6hCCCP	2019-12-13	0.763187
HeLa_DMSO_6hCCCP_63x_Dec16_ 39	74	10360	0.00714286	DMSO	6hCCCP	2019-12-16	0.714286
HeLa_DMSO_6hCCCP_63x_Dec16_ 88	56	7936	0.00705645	DMSO	6hCCCP	2019-12-16	0.705645
HeLa_SR3677_0hCCCP_40x_Dec13_ 7	25	3564	0.00701459	SR3677	0hCCCP	2019-12-13	0.701459
HeLa_DMSO_6hCCCP_40x_Dec13_ 61	29	4473	0.00648334	DMSO	6hCCCP	2019-12-13	0.648334
HeLa_SR3677_0hCCCP_40x_Dec9_ 19	14	2189	0.00639561	SR3677	0hCCCP	2019-12-09	0.639561
HeLa_SR3677_6hCCCP_40x_Dec13_ 13	18	3122	0.00576553	SR3677	6hCCCP	2019-12-13	0.576553
HeLa_DMSO_6hCCCP_40x_Dec9_ 25	20	4130	0.00484261	DMSO	6hCCCP	2019-12-09	0.484262
HeLa_DMSO_6hCCCP_40x_Dec9_ 10	19	3946	0.004815	DMSO	6hCCCP	2019-12-09	0.4815
HeLa_SR3677_0hCCCP_40x_Dec13_ 28	29	6036	0.00480451	SR3677	0hCCCP	2019-12-13	0.480451
HeLa_DMSO_0hCCCP_40x_Dec13_ 34	40	8562	0.00467181	DMSO	0hCCCP	2019-12-13	0.467181
HeLa_DMSO_0hCCCP_63x_Dec16_ 7	115	25141	0.0045742	DMSO	0hCCCP	2019-12-16	0.45742
HeLa_SR3677_0hCCCP_40x_Dec13_ 25	23	5181	0.0044393	SR3677	0hCCCP	2019-12-13	0.44393
HeLa_DMSO_6hCCCP_40x_Dec13_ 100	18	4415	0.00407701	DMSO	6hCCCP	2019-12-13	0.407701
HeLa_DMSO_6hCCCP_63x_Dec16_ 63	33	8123	0.00406254	DMSO	6hCCCP	2019-12-16	0.406254
HeLa_DMSO_0hCCCP_40x_Dec13_ 43	21	5203	0.00403613	DMSO	0hCCCP	2019-12-13	0.403613
HeLa_DMSO_6hCCCP_63x_Dec16_ 33	25	6359	0.00393144	DMSO	6hCCCP	2019-12-16	0.393144
HeLa_SR3677_6hCCCP_63x_Dec16_ 28	47	12337	0.00380968	SR3677	6hCCCP	2019-12-16	0.380968
HeLa_SR3677_6hCCCP_40x_Dec13_ 85	36	9895	0.0036382	SR3677	6hCCCP	2019-12-13	0.36382
HeLa_SR3677_0hCCCP_63x_Dec20_ 27	27	8416	0.00320818	SR3677	0hCCCP	2019-12-20	0.320817
HeLa_SR3677_6hCCCP_40x_Dec9_ 76	15	4692	0.00319693	SR3677	6hCCCP	2019-12-09	0.319693
HeLa_SR3677_6hCCCP_63x_Dec16_ 58	229	73926	0.00309769	SR3677	6hCCCP	2019-12-16	0.309769
HeLa_DMSO_6hCCCP_40x_Dec13_ 88	14	4524	0.00309461	DMSO	6hCCCP	2019-12-13	0.309461
HeLa_DMSO_0hCCCP_40x_Dec9_ 34	49	16900	0.00289941	DMSO	0hCCCP	2019-12-09	0.289941
HeLa_SR3677_6hCCCP_40x_Dec9_ 31	16	5524	0.00289645	SR3677	6hCCCP	2019-12-09	0.289645
HeLa_SR3677_6hCCCP_40x_Dec9_ 7	21	7360	0.00285326	SR3677	6hCCCP	2019-12-09	0.285326
HeLa_DMSO_6hCCCP_40x_Dec13_ 46	10	3573	0.00279877	DMSO	6hCCCP	2019-12-13	0.279877
HeLa_SR3677_6hCCCP_63x_Dec20_ 61	18	6553	0.00274683	SR3677	6hCCCP	2019-12-20	0.274683
HeLa_SR3677_0hCCCP_63x_Dec20_ 21	32	12614	0.00253686	SR3677	0hCCCP	2019-12-20	0.253686
HeLa_SR3677_6hCCCP_40x_Dec13_ 46	14	6250	0.00224	SR3677	6hCCCP	2019-12-13	0.224
HeLa_SR3677_0hCCCP_40x_Dec13_ 31	23	11846	0.00194158	SR3677	0hCCCP	2019-12-13	0.194158
HeLa_DMSO_0hCCCP_40x_Dec9_ 31	34	17564	0.00193578	DMSO	0hCCCP	2019-12-09	0.193578
HeLa_DMSO_0hCCCP_63x_Dec16_ 13	33	18032	0.00183008	DMSO	0hCCCP	2019-12-16	0.183008
HeLa_DMSO_0hCCCP_40x_Dec13_ 28	12	6583	0.00182288	DMSO	0hCCCP	2019-12-13	0.182288
HeLa_DMSO_0hCCCP_63x_Dec16_ 34	40	22493	0.00177833	DMSO	0hCCCP	2019-12-16	0.177833
HeLa_DMSO_6hCCCP_40x_Dec13_ 40	12	6775	0.00177122	DMSO	6hCCCP	2019-12-13	0.177122
HeLa_DMSO_0hCCCP_63x_Dec16_ 2	65	42908	0.00151487	DMSO	0hCCCP	2019-12-16	0.151487
HeLa_SR3677_6hCCCP_63x_Dec16_ 43	14	9409	0.00148794	SR3677	6hCCCP	2019-12-16	0.148794
HeLa_SR3677_6hCCCP_63x_Dec20_ 22	12	8176	0.00146771	SR3677	6hCCCP	2019-12-20	0.146771
HeLa_SR3677_6hCCCP_40x_Dec9_ 79	8	5709	0.0014013	SR3677	6hCCCP	2019-12-09	0.14013
HeLa_DMSO_6hCCCP_63x_Dec16_ 36	22	16368	0.00134409	DMSO	6hCCCP	2019-12-16	0.134409
HeLa_SR3677_6hCCCP_40x_Dec13_ 58	7	5329	0.00131357	SR3677	6hCCCP	2019-12-13	0.131357
HeLa_SR3677_0hCCCP_63x_Dec20_ 15	18	13918	0.00129329	SR3677	0hCCCP	2019-12-20	0.129329
HeLa_SR3677_6hCCCP_63x_Dec16_ 76	12	9309	0.00128907	SR3677	6hCCCP	2019-12-16	0.128908
HeLa_SR3677_6hCCCP_63x_Dec20_ 70	11	8998	0.00122249	SR3677	6hCCCP	2019-12-20	0.122249
HeLa_DMSO_0hCCCP_40x_Dec13_ 19	15	12599	0.00119057	DMSO	0hCCCP	2019-12-13	0.119057
HeLa_DMSO_0hCCCP_63x_Dec20_ 37	29	25910	0.00111926	DMSO	0hCCCP	2019-12-20	0.111926
HeLa_DMSO_6hCCCP_40x_Dec13_ 25	3	2816	0.00106534	DMSO	6hCCCP	2019-12-13	0.106534
HeLa_SR3677_6hCCCP_40x_Dec9_ 64	9	8559	0.00105152	SR3677	6hCCCP	2019-12-09	0.105152
HeLa_DMSO_0hCCCP_40x_Dec13_ 31	10	9786	0.00102187	DMSO	0hCCCP	2019-12-13	0.102187
HeLa_DMSO_0hCCCP_40x_Dec13_ 46	7	6932	0.00100981	DMSO	0hCCCP	2019-12-13	0.100981
HeLa_SR3677_6hCCCP_63x_Dec20_ 19	9	9026	0.000997119	SR3677	6hCCCP	2019-12-20	0.0997119
HeLa_DMSO_6hCCCP_40x_Dec13_ 19	7	7276	0.000962067	DMSO	6hCCCP	2019-12-13	0.0962067
HeLa_DMSO_0hCCCP_63x_Dec20_ 40	9	10004	0.00089964	DMSO	0hCCCP	2019-12-20	0.089964
HeLa_DMSO_0hCCCP_40x_Dec9_ 16	12	13963	0.000859414	DMSO	0hCCCP	2019-12-09	0.0859414
HeLa_SR3677_0hCCCP_40x_Dec13_ 46	23	27375	0.000840183	SR3677	0hCCCP	2019-12-13	0.0840183
HeLa_SR3677_6hCCCP_63x_Dec16_ 37	7	9367	0.000747304	SR3677	6hCCCP	2019-12-16	0.0747304
HeLa_SR3677_6hCCCP_63x_Dec16_ 10	4	6241	0.000640923	SR3677	6hCCCP	2019-12-16	0.0640923
HeLa_DMSO_6hCCCP_40x_Dec13_ 67	2	3447	0.000580215	DMSO	6hCCCP	2019-12-13	0.0580215
HeLa_DMSO_0hCCCP_63x_Dec20_ 19	5	9948	0.000502614	DMSO	0hCCCP	2019-12-20	0.0502614
HeLa_DMSO_6hCCCP_63x_Dec20_ 13	3	6530	0.000459418	DMSO	6hCCCP	2019-12-20	0.0459418
HeLa_SR3677_0hCCCP_40x_Dec13_ 43	2	5359	0.000373204	SR3677	0hCCCP	2019-12-13	0.0373204
HeLa_DMSO_0hCCCP_63x_Dec28_ 19	5	14166	0.000352958	DMSO	0hCCCP	2019-12-28	0.0352958
HeLa_SR3677_0hCCCP_63x_Dec20_ 42	4	11698	0.000341939	SR3677	0hCCCP	2019-12-20	0.0341939
HeLa_SR3677_6hCCCP_40x_Dec13_ 55	2	5965	0.000335289	SR3677	6hCCCP	2019-12-13	0.0335289
HeLa_SR3677_6hCCCP_63x_Dec20_ 94	1	3806	0.000262743	SR3677	6hCCCP	2019-12-20	0.0262743
HeLa_DMSO_0hCCCP_40x_Dec9_ 37	1	3927	0.000254647	DMSO	0hCCCP	2019-12-09	0.0254647
HeLa_DMSO_0hCCCP_40x_Dec13_ 64	1	5263	0.000190006	DMSO	0hCCCP	2019-12-13	0.0190006
HeLa_DMSO_0hCCCP_63x_Dec28_ 10	4	21080	0.000189753	DMSO	0hCCCP	2019-12-28	0.0189753
HeLa_DMSO_0hCCCP_63x_Dec20_ 31	1	5434	0.000184026	DMSO	0hCCCP	2019-12-20	0.0184026
HeLa_DMSO_0hCCCP_40x_Dec9_ 10	2	11268	0.000177494	DMSO	0hCCCP	2019-12-09	0.0177494
HeLa_SR3677_6hCCCP_63x_Dec20_ 10	1	8153	0.000122654	SR3677	6hCCCP	2019-12-20	0.0122654
HeLa_DMSO_0hCCCP_40x_Dec13_ 61	1	17534	5.70321e-05	DMSO	0hCCCP	2019-12-13	0.00570321
HeLa_DMSO_0hCCCP_40x_Dec13_ 22	0	7871	0	DMSO	0hCCCP	2019-12-13	0
HeLa_DMSO_0hCCCP_40x_Dec13_ 40	0	8267	0	DMSO	0hCCCP	2019-12-13	0
HeLa_DMSO_0hCCCP_40x_Dec13_ 49	0	13643	0	DMSO	0hCCCP	2019-12-13	0
HeLa_DMSO_0hCCCP_40x_Dec13_ 52	0	5070	0	DMSO	0hCCCP	2019-12-13	0
HeLa_DMSO_0hCCCP_40x_Dec13_ 58	0	12403	0	DMSO	0hCCCP	2019-12-13	0
HeLa_DMSO_0hCCCP_40x_Dec9_ 13	0	10546	0	DMSO	0hCCCP	2019-12-09	0
HeLa_DMSO_0hCCCP_40x_Dec9_ 25	0	8525	0	DMSO	0hCCCP	2019-12-09	0
HeLa_DMSO_0hCCCP_40x_Dec9_ 4	0	5006	0	DMSO	0hCCCP	2019-12-09	0
HeLa_DMSO_0hCCCP_40x_Dec9_ 4	0	4880	0	DMSO	0hCCCP	2019-12-09	0
HeLa_DMSO_0hCCCP_63x_Dec20_ 10	0	16980	0	DMSO	0hCCCP	2019-12-20	0
HeLa_DMSO_0hCCCP_63x_Dec20_ 13	0	9942	0	DMSO	0hCCCP	2019-12-20	0
HeLa_DMSO_0hCCCP_63x_Dec20_ 16	0	9385	0	DMSO	0hCCCP	2019-12-20	0
HeLa_DMSO_0hCCCP_63x_Dec20_ 25	0	12255	0	DMSO	0hCCCP	2019-12-20	0
HeLa_DMSO_0hCCCP_63x_Dec20_ 34	0	5525	0	DMSO	0hCCCP	2019-12-20	0
HeLa_DMSO_0hCCCP_63x_Dec20_ 43	0	5874	0	DMSO	0hCCCP	2019-12-20	0
HeLa_DMSO_0hCCCP_63x_Dec20_ 46	0	7220	0	DMSO	0hCCCP	2019-12-20	0
HeLa_DMSO_0hCCCP_63x_Dec20_ 52	0	7376	0	DMSO	0hCCCP	2019-12-20	0
HeLa_DMSO_0hCCCP_63x_Dec20_ 7	0	12216	0	DMSO	0hCCCP	2019-12-20	0
HeLa_DMSO_0hCCCP_63x_Dec28_ 13	0	6663	0	DMSO	0hCCCP	2019-12-28	0
HeLa_DMSO_0hCCCP_63x_Dec28_ 16	0	19104	0	DMSO	0hCCCP	2019-12-28	0
HeLa_DMSO_0hCCCP_63x_Dec28_ 4	0	25173	0	DMSO	0hCCCP	2019-12-28	0
HeLa_DMSO_0hCCCP_63x_Dec28_ 7	0	16388	0	DMSO	0hCCCP	2019-12-28	0
HeLa_DMSO_6hCCCP_40x_Dec13_ 13	0	2169	0	DMSO	6hCCCP	2019-12-13	0
HeLa_DMSO_6hCCCP_40x_Dec13_ 22	0	4825	0	DMSO	6hCCCP	2019-12-13	0
HeLa_DMSO_6hCCCP_40x_Dec13_ 28	0	3357	0	DMSO	6hCCCP	2019-12-13	0
HeLa_DMSO_6hCCCP_40x_Dec13_ 34	0	3961	0	DMSO	6hCCCP	2019-12-13	0
HeLa_DMSO_6hCCCP_40x_Dec13_ 4	0	3271	0	DMSO	6hCCCP	2019-12-13	0
HeLa_DMSO_6hCCCP_40x_Dec13_ 43	0	4411	0	DMSO	6hCCCP	2019-12-13	0
HeLa_DMSO_6hCCCP_40x_Dec13_ 49	0	2235	0	DMSO	6hCCCP	2019-12-13	0
HeLa_DMSO_6hCCCP_40x_Dec13_ 52	0	3383	0	DMSO	6hCCCP	2019-12-13	0
HeLa_DMSO_6hCCCP_40x_Dec13_ 7	0	2904	0	DMSO	6hCCCP	2019-12-13	0
HeLa_DMSO_6hCCCP_40x_Dec9_ 13	0	22832	0	DMSO	6hCCCP	2019-12-09	0
HeLa_DMSO_6hCCCP_40x_Dec9_ 16	0	5503	0	DMSO	6hCCCP	2019-12-09	0
HeLa_DMSO_6hCCCP_40x_Dec9_ 22	0	2855	0	DMSO	6hCCCP	2019-12-09	0
HeLa_DMSO_6hCCCP_40x_Dec9_ 28	0	7814	0	DMSO	6hCCCP	2019-12-09	0
HeLa_DMSO_6hCCCP_40x_Dec9_ 34	0	3876	0	DMSO	6hCCCP	2019-12-09	0
HeLa_DMSO_6hCCCP_40x_Dec9_ 37	0	3904	0	DMSO	6hCCCP	2019-12-09	0
HeLa_DMSO_6hCCCP_40x_Dec9_ 4	0	14236	0	DMSO	6hCCCP	2019-12-09	0
HeLa_DMSO_6hCCCP_40x_Dec9_ 40	0	5987	0	DMSO	6hCCCP	2019-12-09	0
HeLa_DMSO_6hCCCP_40x_Dec9_ 40	0	4191	0	DMSO	6hCCCP	2019-12-09	0
HeLa_DMSO_6hCCCP_63x_Dec16_ 94	0	4587	0	DMSO	6hCCCP	2019-12-16	0
HeLa_DMSO_6hCCCP_63x_Dec20_ 10	0	12269	0	DMSO	6hCCCP	2019-12-20	0
HeLa_DMSO_6hCCCP_63x_Dec20_ 16	0	8928	0	DMSO	6hCCCP	2019-12-20	0
HeLa_DMSO_6hCCCP_63x_Dec20_ 19	0	9221	0	DMSO	6hCCCP	2019-12-20	0
HeLa_DMSO_6hCCCP_63x_Dec20_ 28	0	12887	0	DMSO	6hCCCP	2019-12-20	0
HeLa_DMSO_6hCCCP_63x_Dec20_ 31	0	4503	0	DMSO	6hCCCP	2019-12-20	0
HeLa_DMSO_6hCCCP_63x_Dec20_ 34	0	10218	0	DMSO	6hCCCP	2019-12-20	0
HeLa_DMSO_6hCCCP_63x_Dec20_ 37	0	7971	0	DMSO	6hCCCP	2019-12-20	0
HeLa_DMSO_6hCCCP_63x_Dec20_ 4	0	3278	0	DMSO	6hCCCP	2019-12-20	0
HeLa_DMSO_6hCCCP_63x_Dec20_ 42	0	7703	0	DMSO	6hCCCP	2019-12-20	0
HeLa_DMSO_6hCCCP_63x_Dec20_ 45	0	5511	0	DMSO	6hCCCP	2019-12-20	0
HeLa_SR3677_0hCCCP_40x_Dec13_ 22	0	13695	0	SR3677	0hCCCP	2019-12-13	0
HeLa_SR3677_0hCCCP_40x_Dec13_ 34	0	11764	0	SR3677	0hCCCP	2019-12-13	0
HeLa_SR3677_0hCCCP_40x_Dec13_ 37	0	8919	0	SR3677	0hCCCP	2019-12-13	0
HeLa_SR3677_0hCCCP_40x_Dec13_ 4	0	12431	0	SR3677	0hCCCP	2019-12-13	0
HeLa_SR3677_0hCCCP_40x_Dec13_ 49	0	6812	0	SR3677	0hCCCP	2019-12-13	0
HeLa_SR3677_0hCCCP_40x_Dec13_ 52	0	11169	0	SR3677	0hCCCP	2019-12-13	0
HeLa_SR3677_0hCCCP_63x_Dec20_ 18	0	9906	0	SR3677	0hCCCP	2019-12-20	0
HeLa_SR3677_0hCCCP_63x_Dec20_ 24	0	7340	0	SR3677	0hCCCP	2019-12-20	0
HeLa_SR3677_0hCCCP_63x_Dec20_ 3	0	19521	0	SR3677	0hCCCP	2019-12-20	0
HeLa_SR3677_0hCCCP_63x_Dec20_ 30	0	21569	0	SR3677	0hCCCP	2019-12-20	0
HeLa_SR3677_0hCCCP_63x_Dec20_ 33	0	20676	0	SR3677	0hCCCP	2019-12-20	0
HeLa_SR3677_0hCCCP_63x_Dec20_ 36	0	7329	0	SR3677	0hCCCP	2019-12-20	0
HeLa_SR3677_0hCCCP_63x_Dec20_ 39	0	12247	0	SR3677	0hCCCP	2019-12-20	0
HeLa_SR3677_0hCCCP_63x_Dec20_ 9	0	6196	0	SR3677	0hCCCP	2019-12-20	0
HeLa_SR3677_6hCCCP_40x_Dec13_ 100	0	2042	0	SR3677	6hCCCP	2019-12-13	0
HeLa_SR3677_6hCCCP_40x_Dec13_ 103	0	4581	0	SR3677	6hCCCP	2019-12-13	0
HeLa_SR3677_6hCCCP_40x_Dec13_ 19	0	2799	0	SR3677	6hCCCP	2019-12-13	0
HeLa_SR3677_6hCCCP_40x_Dec13_ 28	0	2125	0	SR3677	6hCCCP	2019-12-13	0
HeLa_SR3677_6hCCCP_40x_Dec13_ 31	0	2823	0	SR3677	6hCCCP	2019-12-13	0
HeLa_SR3677_6hCCCP_40x_Dec13_ 34	0	2378	0	SR3677	6hCCCP	2019-12-13	0
HeLa_SR3677_6hCCCP_40x_Dec13_ 37	0	3731	0	SR3677	6hCCCP	2019-12-13	0
HeLa_SR3677_6hCCCP_40x_Dec13_ 43	0	2156	0	SR3677	6hCCCP	2019-12-13	0
HeLa_SR3677_6hCCCP_40x_Dec13_ 67	0	3645	0	SR3677	6hCCCP	2019-12-13	0
HeLa_SR3677_6hCCCP_40x_Dec13_ 70	0	2419	0	SR3677	6hCCCP	2019-12-13	0
HeLa_SR3677_6hCCCP_40x_Dec13_ 76	0	4390	0	SR3677	6hCCCP	2019-12-13	0
HeLa_SR3677_6hCCCP_40x_Dec9_ 13	0	3010	0	SR3677	6hCCCP	2019-12-09	0
HeLa_SR3677_6hCCCP_40x_Dec9_ 13	0	3494	0	SR3677	6hCCCP	2019-12-09	0
HeLa_SR3677_6hCCCP_40x_Dec9_ 28	0	5164	0	SR3677	6hCCCP	2019-12-09	0
HeLa_SR3677_6hCCCP_40x_Dec9_ 34	0	5821	0	SR3677	6hCCCP	2019-12-09	0
HeLa_SR3677_6hCCCP_40x_Dec9_ 37	0	2996	0	SR3677	6hCCCP	2019-12-09	0
HeLa_SR3677_6hCCCP_40x_Dec9_ 40	0	3522	0	SR3677	6hCCCP	2019-12-09	0
HeLa_SR3677_6hCCCP_40x_Dec9_ 43	0	1512	0	SR3677	6hCCCP	2019-12-09	0
HeLa_SR3677_6hCCCP_40x_Dec9_ 49	0	2040	0	SR3677	6hCCCP	2019-12-09	0
HeLa_SR3677_6hCCCP_40x_Dec9_ 58	0	1783	0	SR3677	6hCCCP	2019-12-09	0
HeLa_SR3677_6hCCCP_40x_Dec9_ 70	0	4397	0	SR3677	6hCCCP	2019-12-09	0
HeLa_SR3677_6hCCCP_63x_Dec16_ 16	0	4550	0	SR3677	6hCCCP	2019-12-16	0
HeLa_SR3677_6hCCCP_63x_Dec16_ 19	0	4091	0	SR3677	6hCCCP	2019-12-16	0
HeLa_SR3677_6hCCCP_63x_Dec16_ 22	0	11853	0	SR3677	6hCCCP	2019-12-16	0
HeLa_SR3677_6hCCCP_63x_Dec16_ 25	0	13884	0	SR3677	6hCCCP	2019-12-16	0
HeLa_SR3677_6hCCCP_63x_Dec16_ 31	0	2952	0	SR3677	6hCCCP	2019-12-16	0
HeLa_SR3677_6hCCCP_63x_Dec16_ 46	0	19014	0	SR3677	6hCCCP	2019-12-16	0
HeLa_SR3677_6hCCCP_63x_Dec16_ 49	0	11625	0	SR3677	6hCCCP	2019-12-16	0
HeLa_SR3677_6hCCCP_63x_Dec16_ 91	0	8007	0	SR3677	6hCCCP	2019-12-16	0
HeLa_SR3677_6hCCCP_63x_Dec20_ 16	0	9552	0	SR3677	6hCCCP	2019-12-20	0
HeLa_SR3677_6hCCCP_63x_Dec20_ 34	0	6842	0	SR3677	6hCCCP	2019-12-20	0
HeLa_SR3677_6hCCCP_63x_Dec20_ 37	0	4492	0	SR3677	6hCCCP	2019-12-20	0
HeLa_SR3677_6hCCCP_63x_Dec20_ 4	0	4659	0	SR3677	6hCCCP	2019-12-20	0
HeLa_SR3677_6hCCCP_63x_Dec20_ 55	0	8624	0	SR3677	6hCCCP	2019-12-20	0
HeLa_SR3677_6hCCCP_63x_Dec20_ 64	0	7248	0	SR3677	6hCCCP	2019-12-20	0
HeLa_SR3677_6hCCCP_63x_Dec20_ 67	0	4826	0	SR3677	6hCCCP	2019-12-20	0
HeLa_SR3677_6hCCCP_63x_Dec20_ 7	0	11637	0	SR3677	6hCCCP	2019-12-20	0
HeLa_SR3677_6hCCCP_63x_Dec20_ 85	0	6885	0	SR3677	6hCCCP	2019-12-20	0

## Sheet: 3d
Image_Metadata_exp	Image_Metadata_trial	signal_area	cell_area	pct		PQ
H2O	trial1	11472	733840	1.56328		Image_Metadata_trial trial1 trial2 trial3 trial5
H2O	trial2	5589	3296729	0.169532		Image_Metadata_exp
H2O	trial3	18894	3003890	0.628984		H2O 1.563284 0.169532 0.628984 3.546712
H2O	trial5	215050	6063363	3.54671		PQ 1.508891 1.253193 0.921753 3.890023
PQ	trial1	46488	3080939	1.50889		ind test: 0.3470584091475526
PQ	trial2	11977	955719	1.25319		paired test p-value: 0.09017381525123247
PQ	trial3	23731	2574550	0.921753		SR
PQ	trial5	88241	2268393	3.89002		Image_Metadata_trial trial1 trial2 trial3 trial5
SR	trial1	106079	2922211	3.63009		Image_Metadata_exp
SR	trial2	3393	139227	2.43703		H2O 1.563284 0.169532 0.628984 3.546712
SR	trial3	75730	5053333	1.49861		SR 3.630094 2.437027 1.498615 1.864366
SR	trial5	47604	2553361	1.86437		ind test: 0.17826115792275946
SR+PQ	trial1	148994	6088030	2.44733		paired test p-value: 0.20194275000285675
SR+PQ	trial2	26908	1564161	1.72028		SR+PQ
SR+PQ	trial3	29131	2510899	1.16018		Image_Metadata_trial trial1 trial2 trial3 trial5
SR+PQ	trial5	255395	3918338	6.51794		Image_Metadata_exp
						H2O 1.563284 0.169532 0.628984 3.546712
						SR+PQ 2.354162 1.720283 1.160182 6.517942
						ind test: 0.17308647044496867
						paired test p-value: 0.03795730540591616

## Sheet: 4c
shrna	date	cccp	pct	ct		0CCCP
194836	November172017	0CCCP	0.0364964	1781		194836
194836	November172017	40CCCP	0.195402	1305		ind test: 0.29859890611242423
194836	November172017	50CCCP	0.213963	1547		paired test p-value: 0.24346426938992308
194836	November172017	60CCCP	0.444853	2176
194836	November272017	0CCCP	0.0358025	1620
194836	November272017	40CCCP	0.397885	1513
194836	November272017	50CCCP	0.583022	1873
194836	November272017	60CCCP	0.65954	1871
194836	November282017	0CCCP	0.0912328	2247		40CCCP
194836	November282017	40CCCP	0.29714	2238		194836
194836	November282017	50CCCP	0.598906	2194		ind test: 0.054147756310306265
194836	November282017	60CCCP	0.675524	1957		paired test p-value: 0.04719315247373426
194836	November292017	0CCCP	0.01973	963
194836	November292017	40CCCP	0.0423423	1110
194836	November292017	50CCCP	0.108993	1679
194836	November292017	60CCCP	0.263827	1573
195202	November172017	0CCCP	0.0327755	1434
195202	November172017	40CCCP	0.125714	1575		50CCCP
195202	November172017	50CCCP	0.454128	1308		194836
195202	November172017	60CCCP	0.681022	1370		ind test: 0.1315859626233955
195202	November272017	0CCCP	0.029582	1555		paired test p-value: 0.0414594637834064
195202	November272017	40CCCP	0.324846	2278
195202	November272017	50CCCP	0.506166	1784
195202	November272017	60CCCP	0.62226	1186
195202	November282017	0CCCP	0.0808824	1088
195202	November282017	40CCCP	0.170565	1753
195202	November282017	50CCCP	0.366417	1602		60CCCP
195202	November282017	60CCCP	0.483942	1370		194836
195202	November292017	0CCCP	0.0253807	1773		ind test: 0.245810248252952
195202	November292017	40CCCP	0.037037	1566		paired test p-value: 0.0032045876398401354
195202	November292017	50CCCP	0.0630335	1523
195202	November292017	60CCCP	0.0333333	1530
pKO1	November172017	0CCCP	0.043379	1752
pKO1	November172017	40CCCP	0.0146396	1776
pKO1	November172017	50CCCP	0.0644105	1832
pKO1	November172017	60CCCP	0.383431	1883
pKO1	November272017	0CCCP	0.019024	1209
pKO1	November272017	40CCCP	0.072093	1290
pKO1	November272017	50CCCP	0.245307	1598
pKO1	November272017	60CCCP	0.549145	1404
pKO1	November282017	0CCCP	0.0508156	1594
pKO1	November282017	40CCCP	0.178472	2146
pKO1	November282017	50CCCP	0.376944	1865
pKO1	November282017	60CCCP	0.54902	1785
pKO1	November292017	0CCCP	0.031893	972
pKO1	November292017	40CCCP	0.031614	1202
pKO1	November292017	50CCCP	0.104022	1442
pKO1	November292017	60CCCP	0.175832	1473

[truncated: 28 more sheets: 4f, 5b, 5d, 5f, 6a, 6b, 6c, 6d, 6e, 6f, 6g, 6h, Supp_Fig_2b, Supp_Fig_4, Supp_Fig_5b, Supp_Fig_7, Supp_Fig_9c, Supp_Fig_10, Supp_Fig_13b, Supp_Fig_15 …]
